# Supplementary material for: Histone demethylase KDM4D cooperates with NFIB and MLL1 complex to regulate adipogenic differentiation of C3H10T1/2 mesenchymal stem cells
Source: Sci Rep. 2020 Feb 20;10:3050. doi: 10.1038/s41598-020-60049-8 (PMC7033117; doi:10.1038/s41598-020-60049-8)
Supplement: Supplementary file 2 — Dataset 1. [file 41598_2020_60049_MOESM2_ESM.xlsx]

## Sheet: Up-regulated
Histone demethylase KDM4D cooperates with NFIB and MLL1 complex to regulate adipogenic differentiation of C3H10T1/2 mesenchymal stem cells
Jang Hyun Choi and Hansol Lee*
Name	shControl Day 0_RPKM	shControl Day 5_RPKM	log2 FC
1110008P14Rik	3.37222	7.00944	1.0556
1110032A03Rik	1.75184	5.2488	1.58312
1110046J04Rik	1.13041	2.75962	1.28762
1110065P20Rik	1.92329	4.27586	1.15264
1190005I06Rik	3.88229	14.8566	1.93612
1500009L16Rik	0.0433367	3.29972	6.25061
1500015O10Rik	0.749143	20.4762	4.77256
1700007K13Rik	0.155608	0.696954	2.16315
1700029J07Rik	0.178111	0.887432	2.31686
1700086O06Rik	0.466582	1.04489	1.16315
1810021B22Rik	0.167591	1.03933	2.63263
1810062O18Rik	0.31008	1.05408	1.76527
2010001A14Rik	1.52475	3.26064	1.09658
2510009E07Rik	2.06461	7.59795	1.87974
2610008E11Rik	3.09677	8.54418	1.46418
2610035D17Rik	0.548681	2.31724	2.07837
2610528A11Rik	0.136016	3.5615	4.71064
2810408A11Rik	0.380477	1.94445	2.35348
2810433D01Rik	0.342692	2.49017	2.86126
4921531C22Rik	1.2787	2.73538	1.09706
4930402H24Rik	3.30006	7.04755	1.09463
4930486L24Rik	0.39323	1.01159	1.36317
4930594M22Rik_1	0.190209	1.87067	3.2979
4932422M17Rik	0.455207	1.01942	1.16315
5430403G16Rik	0.719121	2.22984	1.63263
5730409E04Rik	2.7269	5.51176	1.01525
5930403N24Rik	0.762396	2.91038	1.93259
9030025P20Rik	1.62403	3.40245	1.067
9030612E09Rik	0.26252	1.16885	2.15459
9230112E08Rik	0.515172	1.20387	1.22455
9630013D21Rik	0.669084	2.23934	1.74282
A230072C01Rik	0.308681	0.91625	1.56962
A330035P11Rik	1.06655	2.66511	1.32124
A330074K22Rik	3.04667	11.7023	1.94149
A530016L24Rik	0.156921	2.91116	4.21348
A530020G20Rik	0.00995	2.20763	7.79359
A530072M11Rik	0.263512	1.00566	1.93219
A830005F24Rik	0.907465	2.23792	1.30224
A830019P07Rik	0.14788	1.28101	3.11479
A930005H10Rik	0.80275	1.93059	1.26602
A930033H14Rik	0.391968	0.87126	1.15237
Aamdc	1.54745	3.83325	1.30868
Abca1	1.86561	26.5292	3.82986
Abca8a	0.0418978	1.97967	5.56224
Abca8b	2.15441	5.00418	1.21584
Abca9	0.946906	4.86627	2.36152
Abcd2	0.662923	1.57486	1.24831
Abcg1	0.147724	4.9496	5.06634
Abcg2	2.07662	4.47363	1.1072
Abhd15	0.123692	1.29552	3.38871
Abi3bp	0.253104	4.79264	4.24302
AC114585.1	0.217363	1.06092	2.28714
Acaa1a	3.04473	6.42297	1.07693
Acad10	0.315517	1.04017	1.72102
Acad11	1.11495	2.42361	1.12018
Acad12	0.45514	1.15126	1.33884
Acadm	15.609	48.4565	1.63431
Acads	4.30167	10.306	1.26052
Acadsb	7.83856	22.4122	1.51562
Acadvl	15.318	33.341	1.12207
Acat3	0.108275	1.04451	3.27006
Acer3	2.62371	5.47942	1.06241
Acsf2	1.22509	5.65291	2.2061
Acsl1	2.6858	36.4265	3.76156
Acss3	0.0260842	3.01239	6.85159
Actn3	0.583731	4.57646	2.97086
Acvr1b	2.72758	6.51084	1.25522
Adam23	0.515716	1.94438	1.91466
Adamts1	35.2888	173.424	2.29702
Adamts12	3.07995	7.15324	1.21569
Adamts14	0.642889	1.39368	1.11626
Adamts15	0	2.05184	#DIV/0!
Adamts4	0.546326	3.7	2.75969
Adamts8	0	1.40189	#DIV/0!
Adamts9	0.264439	2.51664	3.25049
Adamtsl1	0.0646893	1.89241	4.87056
Adamtsl4	6.94828	14.5175	1.06306
Adarb1	1.50868	5.03493	1.73869
Add3	35.5486	71.3169	1.00445
Adgrb2	0.104166	0.454589	2.12567
Adgrg2	9.94344	36.4638	1.87465
Adh1	0.302609	11.6306	5.26433
Adhfe1	0.129107	2.5594	4.30916
Adig	0	4.91806	#DIV/0!
Adipoq	0.0271835	258.19	13.2134
Adipor2	7.8421	32.1713	2.03646
Adm	8.62571	34.2879	1.99098
Adra1b	0.366302	3.16654	3.1118
Adrb2	1.27879	2.92113	1.19175
Adrb3	0	1.07271	#DIV/0!
Adssl1	0.790324	1.78227	1.1732
Aff3	1.58534	4.85165	1.61368
Agmo	0.205395	1.18886	2.5331
Agpat2	5.55175	50.4967	3.18517
Agrn	1.26954	3.20943	1.33801
Agt	0.0397043	96.4123	11.2457
Agtrap	4.14752	8.65921	1.06199
Ahcyl2	1.07552	2.50529	1.21994
AI429214	3.44282	7.6933	1.16001
Aifm2	3.19745	9.23981	1.53094
Airn	1.55505	4.17105	1.42345
Akr1c12	0.476325	1.39493	1.55017
Akr1c13	3.79592	9.59667	1.33808
Akr1c14	10.802	23.0485	1.09338
AL805899.2	0.338202	2.91303	3.10657
Aldh1a1	0.388034	8.76587	4.49764
Aldh1a7	0.290729	42.0945	7.17781
Aldh3a1	5.21931	22.0582	2.07938
Aldh3b1	0.860926	5.49085	2.67307
Aldh4a1	0.994549	2.94155	1.56446
Aldh5a1	1.33622	2.84009	1.08778
Aldh6a1	2.44038	15.6262	2.67878
Alox5ap	0.740233	3.24257	2.13109
Amy1	0.0871512	1.56137	4.16315
Ang	1.93636	9.29688	2.2634
Angel1	0.420573	1.08965	1.37344
Angpt2	0.335727	1.59833	2.2512
Angptl1	0.0132138	2.95007	7.80256
Angptl4	1.38235	8.72228	2.65759
Ankef1	0	1.38249	#DIV/0!
Ankrd24	0.899088	2.5353	1.49562
Ankrd37	2.09777	6.21901	1.56783
Anpep	6.2189	46.8309	2.91273
Anxa6	61.1152	123.547	1.01546
Aoc3	0.398069	42.7676	6.74736
Aox1	1.02383	3.04221	1.57115
Apcdd1	0.898609	2.75405	1.61579
Aph1b	1.95591	4.42902	1.17915
Apln	1.65707	5.25733	1.6657
Aplp2	47.5405	183.43	1.948
Apmap	7.76164	26.3365	1.76263
Apoc1	0	7.99674	#DIV/0!
Apod	0.422457	74.14	7.45531
Apoe	0.245821	31.6752	7.0096
Apol6	0.016692	2.4729	7.2109
Apol9a	3.53143	10.2376	1.53555
Apol9b	5.52489	16.8474	1.60851
Appl2	17.5681	44.239	1.33236
Arc	0.429805	2.437	2.50335
Arhgap20	0.443915	1.12974	1.34763
Arhgap24	2.28436	5.99618	1.39225
Arhgap28	2.60416	6.70627	1.36469
Arhgap6	0.498351	1.34372	1.431
Arhgdib	29.0735	58.1607	1.00034
Arhgef9	1.17635	3.26589	1.47316
Arl4a	1.59404	4.80338	1.59136
Arl4d	0.597604	1.87176	1.64713
Arrdc2	1.17314	2.76925	1.23913
Arrdc3	7.40503	30.6648	2.05
Asap3	0.9063	2.37554	1.3902
Aspg	0.0213237	2.76236	7.0173
Aspn	64.8744	454.015	2.80702
Atg10	2.57844	6.47446	1.32826
Atl1	0.200488	1.26872	2.66178
Atp1a2	0	2.9183	#DIV/0!
Atp1b1	13.3907	46.5971	1.79901
Atp2b4	0.266657	4.0846	3.93714
Atp5s	1.25196	3.22236	1.36393
Atp7a	3.791	9.05696	1.25645
Atraid	11.5037	25.2465	1.13398
AU041133	1.82429	4.00684	1.13513
AV099323	0.652167	2.80865	2.10657
Azin2	1.29675	4.80841	1.89066
B230206L02Rik	0.612463	1.3902	1.1826
B4galnt1	2.13026	7.81873	1.87591
B4galt5	20.0947	49.7779	1.30869
Bace2	0.333185	6.95972	4.38463
Bambi	0.216006	0.626163	1.53547
BB287469	0	1.87265	#DIV/0!
Bbs10	1.40361	3.29179	1.22973
BC028528	0.669408	2.54618	1.92738
BC029722	16.2481	35.5261	1.1286
BC147527	0.0235363	0.064872	1.46271
Bcar3	3.57049	8.30869	1.2185
Bcat2	5.03426	30.1259	2.58115
Bckdha	6.97828	18.1442	1.37856
Bcl2l11	2.21623	5.10331	1.20332
Bdh2	1.24546	3.91972	1.65407
Birc2	4.97533	12.4594	1.32437
Blvrb	5.57303	11.3253	1.02301
Bmf	0.228687	2.66901	3.54486
Bnip3	23.2701	120.556	2.37316
Boc	3.42426	18.8414	2.46004
Brdt	0.528428	1.25419	1.24698
Bscl2	2.15171	4.39536	1.0305
Bsg	337.884	1045.6	1.62973
Bst2	4.98876	10.7138	1.10271
Btg1	15.0204	34.389	1.19502
Btg2	2.43609	10.9393	2.16688
C1qtnf5	1.39388	9.73498	2.80407
C1ra	21.4337	73.6375	1.78056
C1rb	6.86205	21.2352	1.62974
C1rl	3.8164	8.71424	1.19116
C1s1	26.8865	141.334	2.39415
C1s2	2.89098	16.5584	2.51794
C230034O21Rik	0.370639	1.09454	1.56224
C230035I16Rik	0.122815	0.394927	1.6851
C3	60.4529	956.406	3.98374
C430049B03Rik	3.1478	17.288	2.45736
C4b	0.118653	10.5197	6.4702
C8g	0.17601	2.18308	3.63263
Cables1	0.782295	3.22083	2.04165
Cacna1g	0.729551	19.0212	4.70446
Cacnb1	0.348133	1.25655	1.85175
Calcoco1	11.5222	29.8081	1.37129
Calhm5	0.691144	2.70194	1.96694
Calml4	3.75198	15.5689	2.05295
Calr3	0.593146	1.39754	1.23643
Camk1g	0	1.42511	#DIV/0!
Cand2	1.9888	4.82007	1.27715
Capn1	13.3215	33.6686	1.33764
Capn6	1.87822	11.5417	2.61942
Caps2	0.131644	0.650094	2.30401
Car11	0.409319	2.12207	2.37417
Car5b	5.4355	29.8248	2.45603
Car9	0.146642	2.71701	4.21165
Card6	0.369189	1.50093	2.02342
Carmn	0.0977614	1.03291	3.40131
Casp6	2.09081	4.8363	1.20984
Casp7	1.34187	3.43435	1.35579
Cat	43.9192	103.411	1.23547
Cav1	12.9495	41.866	1.69289
Ccdc159	0.636278	1.37456	1.11124
Ccdc173	1.39419	3.82252	1.4551
Ccdc189	0.723195	2.25002	1.63748
Ccdc28b	2.74234	6.20519	1.17807
Ccdc3	0.0140601	0.135636	3.27006
Ccdc39	0.262273	0.94532	1.84973
Ccdc65	1.33804	3.06465	1.1956
Ccdc71l	2.77126	12.5434	2.17831
Ccdc80	24.7908	89.0698	1.84513
Ccl11	0.0693907	0.286888	2.04767
Ccl17	0.219107	1.00653	2.19967
Ccl6	0.188225	17.5238	6.54071
Ccl9	4.56156	35.6796	2.9675
Ccng2	4.01678	11.7632	1.55017
Ccpg1os	1.10872	2.25966	1.02721
Ccrl2	0.0288995	0.418185	3.85503
Cd1d1	0.598893	3.66375	2.61295
Cd248	183.567	399.07	1.12034
Cd24a	0.101854	0.56147	2.46271
Cd302	2.91118	10.8897	1.90328
Cd36	0.0209139	4.84209	7.85503
Cd55	0.897318	2.38795	1.41208
Cd59a	4.87134	22.8253	2.22824
Cd74	5.75087	12.0349	1.06537
Cd82	19.7759	46.1573	1.22282
Cdc42ep2	5.53916	12.0057	1.11598
Cdc42ep3	14.5349	32.9144	1.1792
Cdc42ep5	4.77999	11.6485	1.28507
Cdh11	36.5327	73.7799	1.01404
Cdh19	0.219278	0.882403	2.00868
Cdh26	0.697962	1.97529	1.50084
Cdhr1	1.07456	2.41241	1.16672
Cdkl3	0.623338	1.91112	1.61633
Cdkl5	0.358875	1.25268	1.80347
Cdnf	0.832622	2.86033	1.78045
Cdo1	15.8258	132.99	3.07097
Ceacam1	0.698305	1.94253	1.47601
Cebpa	2.05076	14.0133	2.77256
Cebpd	19.5719	48.0894	1.29693
Cela1	0.993046	3.20822	1.69184
Celf2	1.16462	2.67831	1.20147
Cers1	0.461708	1.33784	1.53486
Ces1a	0.200394	1.56495	2.96521
Ces1d	0	1.9873	#DIV/0!
Cetn4	0.530705	3.01533	2.50634
Cfap126	0.465552	2.74134	2.55787
Cfap300	0.801742	2.2748	1.50453
Cfb	0.119598	3.33304	4.80058
Cfd	0	54.5971	#DIV/0!
Cfh	19.5651	50.4332	1.36609
Chadl	0.0714103	0.541268	2.92214
Chid1	1.53897	3.50781	1.18861
Chpt1	4.47382	14.9414	1.73973
Chst11	2.12595	10.7739	2.34136
Chst15	0.972693	7.33059	2.91387
Cidec	0	138.063	#DIV/0!
Cirbp	2.8977	7.72852	1.41528
Cited2	47.6398	96.059	1.01175
Ckb	0.933647	2.26957	1.28147
Clca3a1	0.00963	0.212302	4.46244
Cldn1	0.209376	0.983197	2.23138
Cldn19	0.0528366	0.946602	4.16315
Clec2d	5.72545	35.3575	2.62656
Clec2l	0.0525776	0.144917	1.46271
Clec3b	10.8231	229.993	4.4094
Clk1	6.77223	13.6273	1.0088
Clmn	0.344879	4.6945	3.76681
Clu	2.30463	140.967	5.93467
Clybl	8.42319	26.7276	1.66589
Cmbl	0.0790879	1.08993	3.78464
Cnbd2	1.14199	3.54772	1.63535
Cnnm2	4.55802	9.18965	1.0116
Cnp	3.72412	8.40221	1.17387
Cnpy2	34.3689	70.3185	1.0328
Cntfr	0.013494	8.62877	9.32069
Cntnap5b	0.0721237	0.208731	1.5331
Col11a1	8.06541	25.3359	1.65136
Col11a2	0.225319	0.939129	2.05935
Col15a1	1.12935	38.8688	5.10505
Col20a1	0.0365037	0.392392	3.42618
Col23a1	0.556299	11.7343	4.39872
Col27a1	0.0634226	1.56533	4.62533
Col28a1	0.849711	2.23652	1.39621
Col3a1	140.39	535.253	1.93078
Col5a3	0.523768	5.24268	3.32331
Col6a1	89.497	489.254	2.45067
Col6a2	34.019	206.072	2.59873
Col6a3	42.1031	136.584	1.69779
Colca2	2.20307	10.8086	2.29459
Colec10	0.712015	5.2446	2.88085
Cops9	13.5486	28.3009	1.0627
Copz2	38.5095	84.6793	1.13679
Coq8a	0.3759	1.73983	2.21052
Coro6	0.099742	0.463918	2.2176
Cotl1	6.1156	13.5822	1.15115
Cox14	24.8712	54.3115	1.12678
Cox7a1	0.140338	1.25712	3.16315
Cox8b	0	3.88016	#DIV/0!
Cp	11.0628	35.5918	1.68583
Cped1	6.69732	14.8601	1.14979
Cpt2	9.10641	19.9498	1.13142
Crat	5.6854	11.6184	1.03107
Crlf1	11.5544	37.4169	1.69525
Crocc2	0.0368456	0.768922	4.38327
Crybg1	2.39959	5.63074	1.23054
Cryl1	1.67191	3.37302	1.01254
Cryz	2.01791	4.55973	1.17609
Csad	9.8873	22.9035	1.21192
Cst3	102.421	464.638	2.1816
Cstad	0.336	2.14687	2.6757
Ctla2a	2.35073	137.953	5.87493
Ctla2b	3.46426	7.86691	1.18325
Ctsf	1.31154	6.9941	2.41488
Ctso	1.71471	6.22077	1.85913
Ctsz	60.7784	136.322	1.16538
Cx3cl1	5.2824	18.4694	1.80587
Cxcl12	76.5317	417.674	2.44825
Cxcl16	0.608897	1.33577	1.1334
Cyb5a	39.4323	131.548	1.73813
Cyb5d2	0.839421	1.80063	1.10103
Cyp1b1	84.195	173.639	1.04428
Cyp2e1	0	2.75698	#DIV/0!
Cyp2f2	0.0185385	101.887	12.4242
Cyp2j12	0.0386218	0.479032	3.63263
Cyp2j9	2.1262	4.88363	1.19967
Cyp39a1	2.39776	13.76	2.52071
Cyp46a1	0.285522	1.00732	1.81885
Cyp4f13	0.608763	2.54793	2.06537
Cyp4f14	0	1.07558	#DIV/0!
Cyp4v3	5.04745	20.542	2.02495
Cyr61	17.8684	54.426	1.60688
Cys1	0.152603	1.08658	2.83194
Cytl1	0.106649	0.489919	2.19967
D10Jhu81e	7.36843	17.7092	1.26507
D130040H23Rik	0.375905	1.10516	1.55582
D330023K18Rik	0.360676	1.20122	1.73573
D3Ertd751e	0.787877	2.39409	1.60343
D630036H23Rik	0.359429	1.10075	1.61471
Dact1	0.0998149	2.0221	4.34045
Dapk1	1.21636	4.90832	2.01266
Dbil5	0.129227	1.06855	3.04767
Dbn1	1.09777	6.34945	2.53206
Dbt	4.92241	11.0795	1.17046
Dclk2	2.44388	6.68692	1.45217
Dcn	3.72317	31.8406	3.09626
Dcxr	10.1727	23.8327	1.22824
Ddit4	8.62038	24.6443	1.51543
Ddx60	0.116719	0.357453	1.61471
Decr2	4.87303	10.0848	1.04929
Depp1	0.304083	4.19065	3.78464
Deptor	3.00357	11.7649	1.96974
Des	0.350004	1.35058	1.94814
Dgat1	1.69521	6.8563	2.01596
Dgat2	1.86302	24.7686	3.7328
Dhrs3	2.39838	6.02726	1.32944
Dhx58	0.791652	2.98838	1.91643
Dlc1	3.52308	10.6083	1.59029
Dleu2	0.27384	1.73598	2.66434
Dlk1	0.822876	5.09398	2.63005
Dmpk	1.01437	6.20108	2.61193
Dnaic2	0.0986175	1.3704	3.79661
Dnajb9	10.6922	35.1533	1.71711
Dnm3os	1.07488	3.55648	1.72627
Dpep1	0.619129	47.1987	6.25236
Dpep2_1	0.220982	0.645627	1.54677
Dram1	8.49436	60.6213	2.83525
Dtd1	0.701988	2.08877	1.57313
Dync2li1	13.9784	29.4626	1.07569
Dyrk4	0.180918	0.768759	2.0872
E130102H24Rik	0.245362	1.91613	2.96521
E130208F15Rik	1.64632	3.31369	1.0092
E230025N22Rik	0.540015	1.30878	1.27715
Ear2	0.626543	7.41133	3.56425
Ebf1	3.96721	18.8042	2.24486
Ebpl	0.535691	1.50907	1.49419
Ece2	0.933	3.908	2.06648
Ech1	8.4811	26.1169	1.62266
Echdc2	3.03672	7.39724	1.28447
Echdc3	0.964725	2.02317	1.06843
Ecm2	0.720786	8.38411	3.54001
Edil3	2.1327	7.55397	1.82456
Ednra	0.342772	5.24345	3.9352
Eepd1	0.115115	0.863726	2.90749
Efemp1	0.184293	4.36843	4.56705
Efhc1	0.42505	1.54644	1.86325
Efhd1	0.847971	7.91248	3.22204
Efna2	0.951281	2.23353	1.23138
Efna4	1.50255	3.17078	1.07742
Efnb1	1.80524	4.84083	1.42306
Egfl6	0.0138833	0.401791	4.85503
Egfr	2.11799	9.13569	2.10882
Egr1	3.93488	35.8017	3.18564
Egr2	0.364577	2.08586	2.51635
Egr3	0.494177	4.051	3.03518
Ehd3	1.78028	8.66201	2.2826
Ehf	0.168312	5.1587	4.93779
Eid1	118.216	293.922	1.31401
Eid2b	2.55129	6.58881	1.36879
Eln	0.0509934	1.10524	4.43791
Elobl	1.12666	4.03698	1.84122
Emb	10.6598	23.7551	1.15606
Emc9	0.395963	1.09138	1.46271
Enah	2.73871	6.65142	1.28017
Enc1	4.42211	13.4554	1.60537
Endod1	17.4407	36.1201	1.05034
Eno2	1.67555	7.16929	2.09719
Enpep	0.199428	2.07777	3.3811
Enpp2	1.49408	34.0009	4.50824
Entpd2	0.0176412	0.534859	4.92214
Entpd3	0.109972	1.77733	4.0145
Epas1	1.42836	26.1357	4.19359
Ephx2	0.0151129	5.47762	8.50163
Epm2a	1.05072	2.40813	1.19653
Epyc	0.0879509	1.31308	3.90011
Ergic3	35.4873	75.5176	1.08951
Ermp1	3.6262	9.05841	1.3208
Errfi1	4.16067	43.0117	3.36984
Etfrf1	5.27693	12.6349	1.25964
Ezh1	5.9338	19.7276	1.73319
F3	20.4712	61.7058	1.59181
F8	0.89445	2.23029	1.31816
F830016B08Rik	0.0797036	1.01996	3.67772
Faah	0.373775	1.19532	1.67715
Fabp4	0.660657	276.644	8.70992
Fah	1.23555	2.4958	1.01435
Fam102a	1.16347	5.40723	2.21646
Fam107a	0.0679025	101.92	10.5517
Fam110c	0.62	2.78111	2.16532
Fam117a	2.03256	7.53229	1.88979
Fam120aos	1.22323	2.81929	1.20464
Fam126b	0.795017	2.028	1.351
Fam13a	0	1.31001	#DIV/0!
Fam161a	0.999141	2.09484	1.06808
Fam162a	93.2768	195.621	1.06847
Fam198a	0.0484893	1.14938	4.56705
Fam213b	0.10966	1.10826	3.33718
Fam214a	1.79302	6.41529	1.83912
Fam229b	0.49588	1.00955	1.02565
Fam43a	7.27612	34.036	2.22582
Fam69a	3.07644	8.31845	1.43505
Fam69b	1.30391	4.70132	1.85023
Fam83a	0	3.67091	#DIV/0!
Fasn	15.3118	31.2057	1.02717
Fat4	2.09299	14.193	2.76154
Fbln1	0.747714	2.10827	1.4955
Fbln7	0.0814073	1.34627	4.04767
Fbn2	1.56538	9.47331	2.59736
Fbxo36	2.21957	14.4031	2.69803
Fcgrt	24.7352	103.299	2.06218
Fcor	1.05343	16.4973	3.96906
Fgd2	0.0454044	0.463041	3.35023
Fgf2	0.830295	6.91128	3.05726
Fgfr2	0.30169	0.966783	1.68013
Fgfrl1	10.4714	37.8067	1.85219
Fggy	1.26548	3.51454	1.47365
Fhl1	10.4313	29.1691	1.48353
Fignl2	0.0841335	1.56528	4.2176
Fjx1	1.01817	3.11997	1.61556
Fkbp14	5.49217	12.9681	1.23952
Fkbp1b	1.21335	3.64834	1.58824
Fkbp5	4.90071	17.114	1.80411
Fkbp7	24.2685	55.3238	1.18881
Fkbpl	5.90081	12.0819	1.03387
Flrt3	0.547866	1.47815	1.4319
Fmo1	0.369211	15.0676	5.35086
Fmo3	0.0622302	3.75205	5.91392
Fmod	0.204394	0.59466	1.54071
Fndc10	1.43846	3.55379	1.30483
Fndc3a	15.3386	40.3155	1.39417
Fos	0.0319221	2.4416	6.25712
Foxf1	0.808323	2.35648	1.54363
Foxred2	3.83684	10.1833	1.40822
Foxs1	1.66083	5.44583	1.71325
Fst	4.18842	10.3944	1.31133
Fstl1	352.577	942.039	1.41785
Fth1	1582.07	3996.11	1.33678
Fuca1	13.4417	33.6691	1.32471
Fuz	0.930443	1.9234	1.04767
Fxyd1	1.16777	28.3527	4.60166
Fxyd7	0	1.26912	#DIV/0!
Fzd4	2.73732	6.58241	1.26585
Fzd8	3.19755	6.67953	1.06278
Fzd9	0.261948	2.05317	2.9705
G0s2	0.387903	32.7875	6.40131
G530011O06Rik	1.10413	2.43461	1.14078
Gab3	0.376272	1.66202	2.14309
Gabarapl1	30.2486	63.532	1.07061
Gabra3	1.09062	8.33251	2.9336
Galt	2.35482	5.2552	1.15813
Ganc	1.86546	6.18823	1.72999
Gas1	78.9476	257.437	1.70525
Gas6	2.06266	92.7908	5.4914
Gas7	0.503098	8.36105	4.05477
Gata6	0.557397	1.34197	1.26758
Gatb	1.37971	2.85213	1.04767
Gbe1	1.89385	5.67427	1.58311
Gbp10	0.523414	4.16769	2.99322
Gbp11	0.195232	3.82442	4.29198
Gbp2	7.43049	20.8916	1.49139
Gbp2b	4.85379	13.6715	1.49399
Gbp3	3.38036	8.84177	1.38716
Gbp4	0.155291	1.29787	3.0631
Gbp5	0.00566	0.84186	7.21663
Gbp6	0.321559	3.31058	3.36393
Gbp7	1.49118	4.14694	1.47559
Gbp8	0	2.31404	#DIV/0!
Gbp9	1.26997	6.7207	2.40382
Gda	2.57	14.2178	2.46785
Gdap10	0.270129	1.78897	2.72741
Gdf11	9.23261	18.9264	1.03559
Gdpd2	0.0814502	6.26348	6.2649
Gemin8	1.6906	7.30162	2.11068
Ggact	2.97601	10.3622	1.79988
Ggh	30.4144	73.6934	1.27678
Ghr	12.8051	31.1681	1.28335
Ginm1	10.0116	23.1221	1.2076
Gjb5	0.392636	2.25459	2.5216
Glb1l	0.29244	1.06888	1.86988
Glis1	0.59735	4.41419	2.8855
Glrx	6.94231	20.4437	1.55817
Glt8d1	9.95141	23.2817	1.22622
Glul	9.21846	132.289	3.84302
Gm10226	1.47217	5.47787	1.89567
Gm11613	1.48562	4.27847	1.52603
Gm12023	0	2.48728	#DIV/0!
Gm12454	1.04086	2.43855	1.22824
Gm12840	0.59873	2.55789	2.09498
Gm12963	0.131145	1.31033	3.32069
Gm13290	0.659284	1.81715	1.46271
Gm13411	0	1.37461	#DIV/0!
Gm13421	0.327251	0.708704	1.11479
Gm14124	0.0870718	0.188565	1.11479
Gm14139	0.282422	0.808366	1.51716
Gm14325	6.45806	12.9339	1.00198
Gm14403	1.31482	4.46749	1.7646
Gm14409	0.321775	0.837621	1.38025
Gm15246	1.21294	9.19369	2.92214
Gm15247	0.279457	1.28376	2.19967
Gm15398	4.08817	8.20724	1.00544
Gm15491	0.249936	0.964442	1.94814
Gm15956	0.0747816	0.618352	3.04767
Gm15987	0.925469	4.33641	2.22824
Gm16008	0.45366	0.937802	1.04767
Gm16163	0.503222	1.75688	1.80375
Gm16185	0.444819	1.41962	1.67421
Gm16310	0.156418	0.646693	2.04767
Gm17094	0.0675592	0.279315	2.04767
Gm17122	0.100915	1.66888	4.04767
Gm17275	0.868581	2.23172	1.36143
Gm17382	0.371932	1.05931	1.51001
Gm17396	0.158781	0.625201	1.97728
Gm17732	0.0914504	0.315076	1.78464
Gm19531	0.0545249	2.2167	5.34535
Gm19705	0.144571	0.398476	1.46271
Gm2004	0	1.23953	#DIV/0!
Gm2016	0.701491	7.67536	3.45174
Gm2022	0.0862997	2.25971	4.71064
Gm20627	0.124443	0.571662	2.19967
Gm20632	1.33023	3.36802	1.34022
Gm20634	1.13028	5.26805	2.2206
Gm21936	0.345199	1.07039	1.63263
Gm23971	0.393093	1.6252	2.04767
Gm26526	0.961916	2.63361	1.45306
Gm26778	1.08527	2.78732	1.36083
Gm26858	0.460054	1.34411	1.54677
Gm26867	0.436154	1.2594	1.52982
Gm26881	0.227173	1.25229	2.46271
Gm28119	0.503898	1.04165	1.04767
Gm29247	0.166599	0.91838	2.46271
Gm2a	1.80107	5.52831	1.61799
Gm30108	0.334436	1.61313	2.27006
Gm31378	0.562403	1.16259	1.04767
Gm32834	0.204024	1.47615	2.85503
Gm3435	0.6563	1.3567	1.04767
Gm36210	0.0880541	1.0517	3.57819
Gm36738	0.571681	8.0098	3.80848
Gm3716	0.574598	1.55074	1.43234
Gm37335	2.26754	5.09252	1.16725
Gm37963	0.183721	1.01277	2.46271
Gm38604	0.366844	2.06436	2.49246
Gm42674	0.336685	2.55197	2.92214
Gm42743	0.670808	2.3625	1.81635
Gm43302	0.757776	6.74601	3.15419
Gm43672	1.06267	2.60022	1.29094
Gm45051	0.42881	1.12819	1.39559
Gm4524	0.383777	1.51456	1.98056
Gm4544	1.65619	4.03232	1.28374
Gm45447	0.20798	1.23248	2.56705
Gm47204	0	1.60967	#DIV/0!
Gm47223	0.0699076	0.289025	2.04767
Gm47467	0.665273	2.48854	1.90328
Gm47469	1.38821	3.28735	1.2437
Gm48197	0.844791	6.40326	2.92214
Gm4841	0.052911	0.109377	1.04767
Gm48488	0.653182	1.45188	1.15237
Gm48558	0.114569	1.89468	4.04767
Gm48684	0.220826	0.912978	2.04767
Gm48908	0.297467	0.737906	1.31071
Gm49271	0.348057	1.09638	1.65535
Gm49320	0.41726	0.916466	1.13513
Gm49337	3.5217	9.90893	1.49246
Gm49391	0.81728	13.8537	4.0833
Gm49392	1.15404	4.24112	1.87775
Gm4951	0.255473	5.20288	4.34807
Gm5039	0.080906	1.31011	4.0173
Gm5617	1.20186	8.86615	2.88304
Gm5662	3.14197	15.6612	2.31746
Gm5860	0.0138321	1.20093	6.43999
Gm5930	0.430016	1.03708	1.27006
Gm6712	0.94799	2.26451	1.25626
Gm7467	0.230309	1.58698	2.78464
Gm773	0.828968	1.68643	1.02459
Gm8300	0	4.52996	#DIV/0!
Gm8332	5.09168	19.0291	1.90199
Gm8909	0.19451	0.636641	1.71064
Gm9780	18.1543	40.8127	1.1687
Gm9803	4.00075	17.0001	2.0872
Gnb5	2.75979	9.10145	1.72154
Gng11	1.96076	4.27845	1.12567
Gng7	0.664344	3.86717	2.54128
Gnpat	9.06328	28.9903	1.67747
Gnptg	6.67681	13.6872	1.0356
Gp1bb	0.341767	1.98315	2.53671
Gpat3	2.73352	14.847	2.44134
Gpc4	18.7773	40.0066	1.09125
Gpcpd1	2.87901	8.34694	1.53568
Gpd1	0.139461	31.817	7.83379
Gpm6b	0.187702	22.4587	6.90269
Gpr39	4.35792	26.3568	2.59646
Gpt	0.753105	5.75229	2.93321
Gramd1c	0.321689	1.28875	2.00223
Gria4	0.0297703	0.377451	3.66434
Grina	42.7347	96.5628	1.17606
Gsc	1.21385	4.69209	1.95065
Gsn	160.543	446.085	1.47436
Gsta4	27.4584	183.036	2.7368
Gstm1	54.9216	201.884	1.87808
Gstm2	38.5689	103.378	1.42243
Gstm4	0.835697	2.51555	1.58982
Gstm5	13.8647	38.4575	1.47185
Gstm7	0.11724	1.84192	3.97367
Gstt1	2.08831	8.39685	2.00751
Gstt3	0.967334	3.05673	1.6599
Gstz1	7.57005	21.3022	1.49263
Gtdc1	0.601366	1.31818	1.13224
Gulp1	4.65509	26.2945	2.49788
Gys1	7.22745	15.2322	1.07557
H19	0.381508	12.9339	5.0833
H2-Bl	0.178551	0.399858	1.16315
H2-D1	9.31595	34.283	1.87972
H2-DMa	1.1667	5.45413	2.22491
H2-DMb1	0.202238	1.11484	2.46271
H2-DMb2	0.0658603	0.242037	1.87775
H2-K1	17.3452	47.649	1.45791
H2-M3	1.3314	5.25269	1.98011
H2-Q1	0.630048	1.42906	1.18153
H2-Q10	0.129509	0.368859	1.51001
H2-Q2	0.223762	0.569303	1.34723
H2-Q4	5.68312	20.2876	1.83585
H2-Q7	0.325673	0.776335	1.25326
H2-T23	8.8231	25.1424	1.51077
H2-T24	0.653774	2.15762	1.72258
H6pd	8.25946	19.2872	1.22352
Hacd2	3.53474	19.1127	2.43485
Hacl1	2.23193	4.51966	1.01792
Hadh	11.993	24.428	1.02634
Has2	1.28472	3.21133	1.32172
Hcfc1r1	39.3821	109.789	1.47912
Hcls1	0.0594699	0.819571	3.78464
Hddc3	4.39546	12.718	1.53279
Hdhd3	1.62144	4.73421	1.54585
Hexim2	1.45542	3.9025	1.42296
Hibadh	1.77025	4.13212	1.22293
Hibch	3.52541	9.97309	1.50025
Hif3a	0.0056	0.863542	7.2687
Higd1a	12.5834	32.709	1.37816
Hist1h1c	21.8504	94.0192	2.10529
Hist1h2ac	0.695753	2.18865	1.65339
Hist1h2bc	49.1662	129.652	1.3989
Hist1h2be	0.810589	3.11855	1.94384
Hist1h2bf	0.244298	0.561122	1.19967
Hist1h2bh	0.245947	0.493012	1.00328
Hist1h2bq	0.335348	1.64321	2.29278
Hist1h4h	0.958478	6.2743	2.71064
Hist1h4i	2.0655	11.9554	2.5331
Hist1h4j	0.436516	1.00262	1.19967
Hist1h4n	0	2.04535	#DIV/0!
Hist2h2aa1	5.95777	54.2957	3.18799
Hist2h2aa2	21.472	99.8454	2.21724
Hist2h4	0.345464	0.856967	1.31071
Hist3h2a	3.97095	9.73957	1.29437
Hlx	2.75208	5.92754	1.10691
Hoga1	0.614871	1.76345	1.52004
Homez	0.648234	1.73415	1.41964
Hopx	0.272391	1.39918	2.36083
Hp	1.42588	303.776	7.73501
Hscb	7.88141	16.5782	1.07276
Hsd11b1	0.662322	3.83361	2.5331
Hsd17b14	0.165134	1.36545	3.04767
Hsdl2	7.66925	18.6396	1.28121
Hspa2	6.14788	12.7773	1.05542
Htra1	0.612851	1.29383	1.07805
Htra3	0.431304	1.36361	1.66065
Hvcn1	0.611098	1.39394	1.18969
Hyal1	0.477082	2.32857	2.28714
Icam5	0.331201	1.07087	1.69301
Idnk	1.55631	3.63082	1.22217
Idua	2.00025	4.17181	1.0605
Ier2	7.67087	21.5168	1.488
Ifi203	5.77157	14.8124	1.35977
Ifi204	14.6324	58.4766	1.99869
Ifi205	0.0359496	0.0743147	1.04767
Ifi207	0.932476	83.4842	6.48429
Ifi208	0.00714	1.83012	8.0018
Ifi209	0.0211674	0.116685	2.46271
Ifi211	16.1729	55.2424	1.7722
Ifi27	31.5012	69.7211	1.14619
Ifi27l2a	6.56754	19.2192	1.54912
Ifi47	1.77607	3.89114	1.1315
Ifih1	0.354024	0.836384	1.24032
Ifit3b	5.93138	16.6847	1.49208
Ifngr1	14.3199	33.9633	1.24595
Ift27	5.99021	12.3377	1.0424
Ift81	5.26465	10.9052	1.0506
Igdcc4	0.522659	1.40784	1.42954
Igf1	0.280492	8.38402	4.90161
Igf2	0.0852743	1.44639	4.0842
Igf2bp3	0.0276066	0.063409	1.19967
Igfbp3	1.07944	3.76859	1.80375
Igfbp4	9.51261	30.9639	1.70268
Igfbp5	0.0500038	17.0556	8.41399
Iglon5	1.08813	10.576	3.28087
Igsf3	1.14228	4.06366	1.83086
Igtp	2.39501	8.98078	1.90681
Iigp1	0.950237	10.9405	3.52525
Il11ra1	10.4284	65.0193	2.64036
Il13ra1	0.323624	1.12892	1.80256
Il15ra	0.168873	0.930912	2.46271
Il17rd	0.967131	1.97805	1.0323
Il18	0.618998	3.61295	2.54517
Il1r1	3.67557	10.1715	1.46849
Il1rap	2.20087	5.87033	1.41537
Il1rn	58.5454	602.075	3.36232
Il3ra	2.70767	5.78907	1.09628
Ilvbl	5.39325	11.6112	1.10629
Inafm1	2.33896	4.96402	1.08564
Inca1	1.00871	4.43339	2.1359
Inha	0.610827	1.64852	1.43234
Iqcg	0.389777	0.898068	1.20418
Iqgap2	0.10408	8.48959	6.34993
Irak3	2.23649	5.60139	1.32455
Irgm2	1.52603	3.51913	1.20543
Isg15	1.53935	3.69539	1.2634
Islr	2.44586	71.1121	4.86168
Ism1	0.0759671	6.26409	6.36559
Isoc2a	2.50938	7.65426	1.60893
Itga1	0.549007	2.20026	2.00278
Itga2b	0.419869	1.23315	1.55434
Itga8	0.117186	1.3622	3.53906
Itgb4	0.524442	2.02074	1.94603
Itm2b	156.757	602.816	1.94319
Itm2c	27.4281	77.9666	1.5072
Itpkb	2.7627	5.74069	1.05515
Ivd	2.69363	7.73447	1.52175
Izumo4	0.375538	1.9038	2.34185
Jam2	3.4839	8.36154	1.26307
Jarid2	1.2945	3.0301	1.22698
Jcad	16.3605	43.4332	1.40858
Jsrp1	0	1.78532	#DIV/0!
Kazald1	0.692297	1.53883	1.15237
Kbtbd3	1.01243	2.10397	1.05528
Kcne4	0.113031	0.99304	3.13513
Kcnn1	0.245522	1.13915	2.21403
Kctd12	0.656972	4.6807	2.83282
Kctd12b	0.283122	1.37089	2.27562
Kctd19	0.061582	1.64644	4.74069
Kdm5b	1.18596	4.71885	1.99237
Kdm7a	1.18329	5.35513	2.17812
Kera	0	1.06648	#DIV/0!
Khk	0.689389	2.64867	1.94188
Kif13b	1.74767	6.20809	1.82871
Kif9	0.384313	1.15556	1.58824
Kitl	17.8779	54.0198	1.59531
Klf15	0.295911	1.51999	2.36083
Klf2	7.2154	15.2377	1.0785
Klf9	10.665	25.3683	1.25014
Kng2	0.672816	2.68706	1.99775
Krt15	0.0424905	0.790524	4.2176
Ksr1	0.702924	2.97899	2.08338
Kyat1	0.809115	1.80534	1.15785
L3hypdh	0.266244	1.0042	1.91522
L3mbtl3	1.87451	6.57279	1.80999
Lama4	15.6439	32.2125	1.04202
Lamb2	20.5293	43.8671	1.09545
Lamb3	0.221427	0.625958	1.49923
Laptm4a	254.483	687.121	1.433
Lbp	5.2297	35.8539	2.77733
Lcn2	2.67634	44.3193	4.0496
Lctl	0.230663	1.50994	2.71064
Ldhb	3.34755	41.1247	3.61883
Letm2	0.274888	0.993537	1.85373
Lgals12	0	2.07091	#DIV/0!
Lgals2	1.83897	5.50563	1.58201
Lgals3bp	31.0133	125.786	2.02001
Lgals4	0.0486484	0.782177	4.00703
Lgi4	0.638776	3.12625	2.29105
Lhpp	2.20643	4.75383	1.10738
Lifr	4.91202	16.9811	1.78954
Limch1	0.607201	1.21487	1.00056
Lims2	1.14496	2.72188	1.24931
Lingo1	0.183124	0.559598	1.61157
Lipe	0.73346	15.4257	4.39447
Lmo7	6.7944	15.6535	1.20407
Lmod1	2.38669	13.7987	2.53146
Loxl2	0.0486184	1.57934	5.02168
Lpar4	2.59541	15.235	2.55335
Lpcat2	0.26593	1.05364	1.98627
Lpin1	1.90324	6.39132	1.74766
Lpin3	0.609752	2.07278	1.76527
Lpl	0.0143311	33.1456	11.1755
Lrg1	0	1.17581	#DIV/0!
Lrp4	0.368113	1.01954	1.4697
Lrp5	4.79182	14.4666	1.59408
Lrpap1	21.251	63.8774	1.58778
Lrrc17	2.52836	17.2069	2.76672
Lrrc4c	0.202877	0.480896	1.24512
Lrrc51	1.48921	5.13079	1.78464
Lum	0.0766756	5.47364	6.15759
Ly6c1	9.49143	19.1887	1.01556
Ly6e	6.18067	17.1996	1.47654
Ly6f	0.12827	0.530318	2.04767
Lypd1	0.421383	1.22024	1.53397
Lyplal1	3.02131	8.95042	1.56678
Mab21l1	1.37086	4.48429	1.7098
Maf	0.747072	15.638	4.38767
Maged2	17.3272	55.3133	1.67459
Man2a2	3.51862	12.1854	1.79208
Maob	0.565327	2.31873	2.03618
Map4k3	11.8184	32.2322	1.44747
Map7d2	0.0182191	20.1117	10.1084
Marc2	5.62908	11.5427	1.03601
Marcks	123.88	392.412	1.66343
Marcksl1	13.0514	47.6739	1.86899
Matn2	8.72726	62.9119	2.84973
Matn4	0.660258	2.72976	2.04767
Mc2r	0	2.51722	#DIV/0!
Mc5r	0.161533	7.88052	5.60839
Mcam	1.17664	4.41682	1.90833
Mccc1	1.57675	4.29869	1.44694
Mcee	9.18876	30.7382	1.74209
Mcrip2	1.56418	6.53033	2.06175
Meis3	2.9578	7.51655	1.34555
Mertk	1.09955	6.39534	2.54011
Mettl7a1	10.5171	24.9008	1.24346
Mex3a	1.24745	3.66213	1.5537
Mfap5	0.721729	3.53167	2.29082
Mfsd12	1.75838	6.60535	1.90939
Mfsd3	0.458555	1.15857	1.33718
Mfsd4b3	0.525187	1.33175	1.34241
Mgam	0.892792	2.02091	1.17861
Mgarp	0.472206	4.38012	3.21348
Mgll	1.02779	9.14057	3.15273
Mgst1	7.3104	25.8549	1.82241
Mid1	13.1503	27.6461	1.07198
Miga2	1.76017	3.97392	1.17484
Mir22hg	2.96577	6.50726	1.13364
Mmaa	0.866365	1.7437	1.0091
Mme	4.51447	40.4802	3.16459
Mmp14	59.9512	166.951	1.47756
Mmp19	5.46158	29.7116	2.44364
Mmp2	65.5815	168.359	1.36018
Mmp3	0.270974	17.8101	6.03839
Mocs1	7.0011	14.3395	1.03434
Morn5	0.157733	1.01442	2.6851
Mpc2	5.08104	11.1798	1.13769
Mr1	4.11745	12.231	1.57072
Mrap	0.0237447	6.38103	8.07004
Mrgpre	0.768575	2.94373	1.93739
Mrps6	56.2004	183.588	1.70782
Ms4a4d	0.0248119	0.205164	3.04767
Mt1	42.9334	126.847	1.56292
Mt2	47.4362	134.002	1.49819
Mterf1b	0.493952	1.39928	1.50224
Mttp	0.453679	2.91772	2.6851
Mtus1	1.11005	3.76286	1.76121
Mx1	0.0198364	0.382719	4.27006
Mx2	0.405112	1.13091	1.48109
Mxd1	0.907721	3.00668	1.72785
Mxd4	8.86843	24.8035	1.48379
Mxra8	31.185	76.2379	1.28966
Mylip	9.44025	36.6773	1.95799
Mylk	0.539958	3.31643	2.61871
N4bp2l1	0.699021	2.388	1.77239
Naaa	8.5452	18.0886	1.0819
Naalad2	7.12232	15.1535	1.08923
Nabp1	2.45616	21.0582	3.09991
Nadsyn1	0.647248	1.67444	1.37129
Naga	11.8579	28.2467	1.25223
Naip6	0.4619	0.93968	1.02459
Nampt	18.4062	74.9723	2.02616
Napepld	1.59423	3.59637	1.17368
Nat8f1	0.362844	2.00018	2.46271
Nat8f3	0.0119784	0.775866	6.0173
Nat8f4	0.139772	1.01127	2.85503
Nck2	3.60657	7.97805	1.14541
Nckap5l	1.83874	3.7338	1.02193
Ndrg1	26.9999	57.6494	1.09435
Ndufv3	27.9367	71.7024	1.35986
Neat1	3.44119	12.2221	1.82852
Nebl	0.115812	0.495791	2.09794
Nectin2	2.40671	5.81912	1.27374
Negr1	0.460947	0.984874	1.09534
Nenf	45.6859	99.5663	1.12391
Net1	12.0745	51.8941	2.1036
Neu3	0.66294	1.33171	1.00633
Nfia	2.04402	4.85955	1.24941
Nicn1	9.21626	19.5262	1.08316
Nid2	17.9068	114.49	2.67664
Nipa1	2.93671	6.01386	1.03409
Nlgn2	6.38543	15.5698	1.28589
Nlrp3	0.00925	0.0637607	2.78514
Nlrx1	0.861797	2.08741	1.2763
Nmnat2	1.14939	5.92438	2.36579
Nnmt	1.4292	4.30034	1.58924
Nod1	1.58913	3.46329	1.12391
Nol4l	0.0702616	0.706286	3.32944
Notch1	0.709553	3.8678	2.44653
Notch3	3.40682	9.31289	1.4508
Nov	100.897	895.136	3.14922
Npc2	35.9388	82.3695	1.19657
Nr1h3	0.0447798	2.63306	5.87775
Nr4a1	1.13402	6.75259	2.57399
Nrbp2	3.67306	10.1637	1.46838
Nrep	8.36555	57.6233	2.78412
Nrip1	2.37228	5.8116	1.29266
Nrk	0.0489126	0.185371	1.92214
Nrp1	7.20499	15.5497	1.10982
Nt5c2	8.16241	20.2895	1.31367
Nt5dc2	11.8715	47.232	1.99226
Nuak1	7.10097	15.9299	1.16565
Nudt13	1.17956	2.82117	1.25805
Nudt16	1.40487	2.85423	1.02267
Nuggc	0.0661854	1.02157	3.94814
Nxpe4	0.425513	1.06779	1.32736
Nynrin	3.69512	10.4531	1.50023
Oas1b	0.226147	0.467489	1.04767
Oas1c	0.608763	2.25872	1.89155
Oasl2	0.565403	1.29054	1.19063
Ogn	66.493	600.078	3.17388
Olfm2	0.0563458	1.94129	5.10657
Olfml1	0.0222792	1.25884	5.82026
Olfml2b	1.26145	10.5811	3.06833
Olfml3	3.89357	10.1019	1.37546
Olfr56	0.2896	0.627165	1.11479
Olr1	0	1.28904	#DIV/0!
Omd	10.2155	27.4205	1.42449
Ophn1	1.11475	4.8339	2.11647
Orm1	0	34.112	#DIV/0!
Orm2	0	7.40985	#DIV/0!
Orm3	0	6.62588	#DIV/0!
Ormdl3	13.1323	31.4108	1.25815
Os9	65.9134	144.403	1.13145
Osgin2	1.77897	15.6664	3.13856
Osr1	23.858	67.3863	1.49798
Otor	0.158231	1.7445	3.46271
P2rx4	7.17676	15.7379	1.13284
P2rx6	0.592001	1.89071	1.67525
P3h2	0.99879	6.25664	2.64713
P3h3	9.12241	23.2744	1.35125
P4ha1	49.3299	100.478	1.02634
P4ha2	10.59	31.3447	1.56552
Pag1	0.144989	0.561637	1.9537
Pamr1	1.77581	5.38233	1.59975
Pank3	12.0927	34.3968	1.50813
Panx3	0.142116	0.34651	1.28583
Pappa2	0.251631	1.14588	2.18707
Paqr4	7.31214	25.1437	1.78183
Paqr8	3.13293	15.3095	2.28884
Parm1	0.103703	0.428747	2.04767
Parp16	0.318794	0.97187	1.60814
Pawr	17.0169	38.1567	1.16497
Paxx	3.48875	7.86298	1.17237
Pcca	3.51626	8.88737	1.33772
Pcdh1	0.332858	0.940965	1.49923
Pcdhb12	0.717647	2.91587	2.02258
Pcdhb14	1.52407	3.90916	1.35893
Pcdhb15	1.83614	4.24818	1.21017
Pcdhb20	0.611785	1.61355	1.39914
Pcdhb5	0.212393	0.439056	1.04767
Pcdhb9	0.184323	1.37171	2.89567
Pcdhga1	0.391774	1.95719	2.32069
Pcx	3.52978	56.2764	3.99488
Pdcd4	8.79761	51.2699	2.54293
Pde1a	0.736821	3.81217	2.37123
Pde3b	3.10983	10.2971	1.72733
Pde5a	3.29925	9.2146	1.48178
Pde9a	0.0397393	3.26769	6.36156
Pdgfra	13.3586	70.7904	2.40579
Pdgfrl	8.9948	24.3617	1.43745
Pdk1	4.2178	12.0244	1.5114
Pdk2	2.99089	10.2555	1.77775
Pdk4	2.30952	11.9945	2.37671
Peg10	0.771416	2.68493	1.79931
Peli2	3.73793	10.223	1.45151
Penk	3.00966	26.6909	3.14867
Per1	2.50669	9.21517	1.87823
Pex11a	0.755055	2.71522	1.84641
Pex11g	0.408889	1.47728	1.85317
Pex13	3.58105	7.4974	1.06601
Pfkfb3	0.70503	6.50028	3.20475
Pgf	0.271563	0.605926	1.15785
Pgm2	13.6487	29.4543	1.10971
Pgm5	3.00448	52.7813	4.13484
Pgrmc1	93.6589	216.247	1.20719
Phex	0.48932	2.31087	2.23958
Phf11b	1.87068	8.21475	2.13465
Phf11d	3.5721	8.6264	1.27199
Phka2	4.28114	9.50643	1.15091
Phyhd1	3.22138	11.566	1.84414
Pi15	0.303663	12.2706	5.33659
Pi16	0.273055	0.856418	1.64912
Pianp	0.697875	2.23201	1.6773
Pid1	2.71493	9.67982	1.83407
Pik3c2b	0.300746	1.19299	1.98797
Pik3ip1	6.6346	14.8473	1.16212
Pik3r1	15.1033	62.7868	2.0556
Pik3r3	1.98327	3.99241	1.00938
Pim2	0.470094	0.944009	1.00585
Pim3	2.90795	9.86959	1.76299
Pipox	0.167184	1.63375	3.28868
Pkdcc	1.77182	5.91371	1.73883
Pla1a	0.280292	1.31334	2.22824
Pla2g15	4.22376	14.3719	1.76665
Pla2g16	1.70798	14.7457	3.10993
Plac1	0.161464	0.852985	2.40131
Plac8	0.0943226	2.2423	4.57123
Platr22	0.208945	0.767873	1.87775
Platr3	0.182235	0.753428	2.04767
Plcb4	4.21859	9.95489	1.23865
Plce1	0.675811	2.17963	1.68939
Pld3	15.7788	32.2904	1.03312
Plekha4	0.37122	2.41178	2.69975
Plekha6	0.73403	3.77797	2.3637
Plekhf1	3.274	7.61827	1.21841
Plekhg4	0.294676	2.2005	2.90063
Plin1	0	34.8872	#DIV/0!
Plin2	30.6566	62.1503	1.01956
Plin4	13.133	52.0489	1.98667
Plod1	10.8653	34.9797	1.68678
Plod2	9.86549	20.0149	1.02061
Plpp1	36.0173	93.3898	1.37457
Plpp3	15.4131	81.984	2.41119
Plppr3	0.112009	1.38927	3.63263
Plscr2	3.30544	8.98049	1.44195
Pltp	23.2393	46.5053	1.00083
Plxdc2	8.97035	26.8396	1.58112
Plxnd1	6.77177	15.2988	1.17582
Pm20d2	0.429852	1.43866	1.74282
Pnmal2	0.0814718	0.461589	2.50224
Pnp	28.8605	70.9135	1.29696
Pnpla2	7.49565	109.158	3.86423
Pnpla3	0	1.20315	#DIV/0!
Pnrc1	23.5456	50.9205	1.11279
Podn	0.738499	1.8901	1.35579
Polg2	0.542939	1.25894	1.21335
Polr3gl	9.9904	25.9163	1.37525
Porcn	0.888456	3.93189	2.14585
Postn	34.4688	233.065	2.75737
Pou6f1	1.13988	3.45449	1.59959
Ppa1	21.9783	54.3382	1.30589
Pparg	8.19705	21.6718	1.40264
Ppargc1a	0.375859	2.00129	2.41267
Ppm1k	0.486242	1.31443	1.43469
Ppox	1.09753	2.31463	1.07653
Ppp1r13b	1.47827	3.31182	1.16372
Ppp1r1a	0	2.81257	#DIV/0!
Ppp1r1b	0.410277	11.6087	4.82246
Ppp1r3c	0	2.05496	#DIV/0!
Ppp1r3d	0.482613	1.09267	1.17892
Ppt2	2.52759	5.225	1.04767
Prelp	49.2646	144.015	1.54759
Prkab2	1.87113	4.38573	1.22891
Prnp	65.2591	135.113	1.04991
Prob1	0.898573	1.91573	1.09219
Prokr1	0.319493	0.709375	1.15076
Pros1	12.3237	28.0824	1.18823
Prr5	1.70371	7.34065	2.10723
Prss12	0.28855	0.894732	1.63263
Prss23	47.6953	108.003	1.17915
Prune2	12.0979	27.0593	1.16137
Psen2	1.53385	3.27228	1.09314
Psmb8	0.0548836	0.548365	3.32069
Psmb9	0.041039	0.296924	2.85503
Psme1	44.61	98.8102	1.14729
Ptch1	0.582227	1.37499	1.23977
Ptdss2	2.36669	4.75918	1.00784
Ptgfr	0.144003	2.12193	3.88121
Ptgr2	0.886432	2.55667	1.52818
Ptn	74.3809	1126.39	3.92064
Pts	1.2614	3.70568	1.55472
Purg	4.77096	14.7741	1.63072
Pxmp2	0.844659	3.96638	2.23138
Pxmp4	3.13439	14.1051	2.16996
Pygo1	0.583308	2.10445	1.85111
R3hcc1	16.3679	33.6673	1.04048
Rab30	1.07458	2.20527	1.03718
Rab3a	2.22611	8.34367	1.90615
Rab3il1	2.04105	6.10394	1.58043
Rab40b	0.822598	3.60705	2.13256
Rab4a	3.69635	8.48025	1.19801
Rab9	32.2603	95.4251	1.56461
Ralgapa2	0.696486	3.91089	2.48933
Ralgds	2.74284	9.47517	1.78848
Ramp2	0.125097	7.19375	5.84563
Rangrf	1.56788	3.66918	1.22664
Rapgef3	0.568794	2.28629	2.00703
Rarres2	0.0141342	18.1736	10.3284
Rasl11b	0.920704	4.47687	2.28168
Rassf2	0.785678	15.7195	4.32247
Rbbp9	12.7784	26.6343	1.05958
Rbks	0.252118	0.521176	1.04767
Rbp2	0.0390233	0.268895	2.78464
Rbpms	3.68189	7.66246	1.05736
Rcn3	67.7345	270.428	1.99728
Rdh12	0.278358	1.36008	2.28868
Rdh5	0.681581	1.95228	1.5182
Rdm1	2.5742	5.32136	1.04767
Reck	3.39348	8.13001	1.26049
Retn	0	12.385	#DIV/0!
Rexo5	0.66728	2.26113	1.76068
Rfesd	1.78236	3.77469	1.08257
Rgcc	0.0817873	32.4051	8.63013
Rgs2	2.81527	52.2489	4.21406
Rhbdl3	0.166529	0.655709	1.97728
Rhobtb1	0.964	3.47458	1.84973
Rhou	4.97119	50.3217	3.33952
Rhov	0.881747	2.67335	1.60021
Rida	6.3273	17.5531	1.47206
Rin2	3.48059	14.3304	2.04168
Rmdn1	3.36582	10.1731	1.59573
Rn7s1	24.9018	52.9426	1.08818
Rnase1	2.15706	13.0382	2.5956
Rnase10	0.76659	1.58469	1.04767
Rnase4	60.083	373.873	2.63752
Rnasel	0.989244	2.12675	1.10425
Rnd3	30.3322	81.8872	1.43279
Rnf122	0.20828	1.15389	2.4699
Rnf125	0.337695	5.50707	4.02749
Rnf130	0.530095	1.29505	1.28868
Rny3	2.20826	4.56489	1.04767
Ropn1l	2.86358	5.78442	1.01435
Ror1	0.710153	3.22336	2.18236
Rora	1.21774	2.82603	1.21457
Rpgr	0.533553	1.19219	1.15991
Rpl10-ps3	17.7926	38.8016	1.12484
Rrad	1.09503	2.42766	1.1486
Rsph1	1.90282	4.48907	1.23828
Rspo3	11.5901	39.3625	1.76392
Rtl3	0.967798	20.3923	4.39718
Rtl8b	13.4378	32.1247	1.25739
Rtn4rl2	0.348981	1.44282	2.04767
Rwdd2a	0.408048	2.36183	2.5331
Rxra	9.35417	23.8313	1.34917
S100a1	7.68117	43.0135	2.48539
S100a16	2.94844	14.1736	2.26519
S100a7a	0.0272624	0.525996	4.27006
S100a8	0	1.86367	#DIV/0!
S100b	1.89726	8.43664	2.15275
S1pr1	7.48096	17.3414	1.21292
Saa3	0.172864	1.40952	3.02749
Sall2	3.11627	6.34195	1.0251
Sat2	1.71357	4.57771	1.41762
Scara3	33.8876	82.9752	1.29192
Scara5	29.6602	210.966	2.83041
Scd1	27.0142	272.092	3.33231
Scp2	23.6058	78.6444	1.73621
Scube2	1.78979	3.7995	1.08602
Scube3	0.165544	0.807269	2.28583
Sdc1	35.0272	70.1939	1.00287
Selenbp1	0.148642	6.78273	5.51195
Selenop	20.5931	353.264	4.10052
Sema3b	1.33596	5.37173	2.00751
Sema3g	0.0330752	1.16234	5.13513
Sema4c	1.74093	3.7509	1.10738
Sema6d	0.0319977	0.28418	3.15076
Sept6	2.40088	6.68027	1.47634
Serhl	3.03654	6.75996	1.15459
Serinc5	1.23655	4.21381	1.76881
Serpina3m	0.043677	3.73193	6.41691
Serpina3n	0.345575	15.3402	5.47217
Serpine2	76.3809	177.968	1.22034
Serping1	1.24327	5.07341	2.02881
Sesn1	7.22148	20.8527	1.52987
Sesn3	4.84099	13.0313	1.4286
Sfrp2	0.645144	16.9888	4.71882
Sfxn4	0.492126	2.92153	2.56962
Sgce	1.66972	3.71489	1.15371
Sgtb	2.00411	4.58074	1.19262
Sh2b2	0.284713	1.48335	2.38128
Sh3yl1	0.396709	0.870694	1.13409
Shpk	0.553359	1.81984	1.71752
Siae	1.3733	3.11487	1.18153
Sik1	3.24557	11.3196	1.80228
Sik2	3.13656	7.97807	1.34685
Slc15a2	1.27498	3.09949	1.28156
Slc16a4	0.609705	2.73415	2.16491
Slc16a9	0.960584	6.21788	2.69444
Slc1a3	12.5721	39.8515	1.66441
Slc1a5	3.23857	8.78994	1.4405
Slc22a18	0.552389	2.00973	1.86325
Slc22a21	0.514957	1.13548	1.14078
Slc23a2	3.81967	12.4345	1.70283
Slc24a3	8.41451	22.1043	1.39338
Slc25a10	11.5501	29.0497	1.33062
Slc25a27	0.429306	1.10439	1.36317
Slc25a34	0.520223	7.30496	3.81168
Slc25a42	1.03305	3.45996	1.74385
Slc26a7	0.138245	0.504875	1.8687
Slc27a6	1.48047	4.97576	1.74887
Slc29a3	4.47859	10.0296	1.16315
Slc2a4	0	3.65926	#DIV/0!
Slc36a2	0	1.16027	#DIV/0!
Slc43a2	0.519629	3.89999	2.90792
Slc44a2	5.71088	14.7449	1.36843
Slc46a3	0.626182	1.28391	1.03589
Slc5a3	8.46576	41.1778	2.28216
Slc5a6	1.09113	3.61668	1.72885
Slc6a6	31.9562	72.7245	1.18635
Slc9a3r1	4.85587	10.7771	1.15017
Slc9a3r2	4.7071	9.8107	1.05952
Slfn2	2.05299	5.81402	1.50181
Slit3	0.216567	2.20858	3.35023
Smap2	13.3292	28.4709	1.09489
Smarca1	0.902	3.97444	2.13955
Smim1	0.156391	4.39136	4.81144
Smim27	1.37104	3.32906	1.27984
Smim4	1.71417	3.77976	1.14078
Smim8	7.43349	16.5485	1.15459
Smpd3	1.46373	3.00603	1.03821
Smpdl3a	0.345408	1.95417	2.50018
Snai2	37.5961	88.2651	1.23126
Sncg	8.10731	28.8431	1.83093
Sned1	1.21825	162.391	7.05851
Snhg18	8.00828	24.4751	1.61175
Snhg9	0.615416	1.41354	1.19967
Snn	17.8149	36.8094	1.04699
Sntb1	0.162177	0.553892	1.77204
Sntb2	11.2258	24.958	1.15268
Sorbs1	0.504365	3.11442	2.62642
Sort1	0.114074	3.732	5.0319
Sostdc1	0.0632348	1.36528	4.43234
Sowahc	2.5965	6.10621	1.23371
Sox4	19.8232	64.0354	1.69168
Sox9	59.3292	133.223	1.16703
Sp110	0.0442889	0.183107	2.04767
Sp140	1.04906	2.2541	1.10346
Spa17	1.59219	6.53397	2.03694
Sparcl1	0.345111	13.8278	5.32437
Sphk1	1.08516	5.8411	2.42833
Spon2	9.50293	19.3635	1.02689
Srpx2	0.346882	3.34634	3.27006
Srr	4.36325	9.97268	1.19258
Ssc5d	11.393	35.1215	1.62421
Sspn	5.41014	11.6912	1.11169
St3gal1	2.71786	8.34442	1.61834
St6galnac6	3.93726	8.70315	1.14435
Stard10	0.682835	1.79652	1.39559
Stc1	0.241504	3.58709	3.8927
Steap4	0.559239	12.7904	4.51545
Stim1	3.01525	10.8399	1.84601
Stk17b	3.46081	8.83044	1.35138
Stom	24.2612	62.9353	1.37522
Sulf2	17.5329	45.6904	1.38182
Sult1a1	0.149464	57.1939	8.57992
Susd2	0.163932	1.85253	3.49833
Svep1	4.25552	9.94455	1.22457
Svil	6.41635	16.5683	1.3686
Swt1	0.761604	1.53618	1.01223
Syngap1	1.39199	3.06038	1.13656
Synm	1.85975	8.90191	2.25901
Synpo2	0.142869	1.29949	3.18517
Sytl2	0.352757	1.47699	2.06591
Taco1os	0.69951	1.92803	1.46271
Tap1	0.664978	2.20131	1.72698
Tap2	0.784367	9.19498	3.55125
Tatdn3	1.94035	4.1782	1.10657
Tbc1d16	0.421861	1.96942	2.22293
Tbc1d4	2.99306	7.09711	1.24561
Tbkbp1	0.0849971	1.13232	3.73573
Tcea2	0.277666	1.26277	2.18517
Tceanc	1.03658	2.46301	1.24858
Tcf7l1	12.083	33.04	1.45124
Tcf7l2	3.98644	15.4158	1.95124
Tcim	0.582344	6.27704	3.43014
Tcn2	14.3922	47.9348	1.73579
Tcp11l2	1.84535	9.08906	2.30023
Tcta	8.12898	21.4204	1.39784
Tcte3	0	1.07484	#DIV/0!
Tent5a	1.7378	5.54276	1.67334
Tfpi	22.3882	48.525	1.11599
Tgfa	0.618925	1.41894	1.19698
Tgfb2	2.91714	6.80753	1.22257
Tgfbi	4.08156	11.3047	1.46973
Tgfbr2	19.2539	39.3498	1.0312
Tgfbr3	5.56366	14.2282	1.35465
Tgm5	0.142784	1.42662	3.32069
Tha1	0.503119	1.29783	1.36713
Thra	30.5839	108.046	1.82079
Thrsp	0	2.59977	#DIV/0!
Tiparp	4.88421	11.3253	1.21335
Tlcd2	0.659284	1.68354	1.35253
Tle2	1.87672	6.43678	1.77813
Tlr1	0.459999	0.98956	1.10516
Tmcc3	0.7295	2.03962	1.48332
Tmem119	2.83783	6.07863	1.09896
Tmem120b	1.25047	3.73685	1.57935
Tmem135	2.66729	5.57529	1.06367
Tmem143	0.783964	1.68598	1.10473
Tmem147os_2	0	1.13455	#DIV/0!
Tmem169	0.381058	1.88036	2.30293
Tmem175	1.60851	3.9011	1.27816
Tmem176a	11.2917	41.076	1.86304
Tmem176b	41.4037	139.038	1.74764
Tmem218	4.25716	8.59294	1.01326
Tmem220	1.01217	4.3707	2.11041
Tmem229b	0.0634664	0.502923	2.98627
Tmem252	0.274463	5.31643	4.27578
Tmem260	0.623742	1.61604	1.37344
Tmem267	0.443363	0.916516	1.04767
Tmem35b	0.727222	3.06079	2.07343
Tmem44	0.477012	5.21252	3.44988
Tmem50b	5.52516	13.0713	1.24232
Tmem53	1.84086	3.98662	1.11479
Tmem86a	2.18836	8.06053	1.88102
Tmem8b	0.562804	1.819	1.69244
Tmem9	6.63774	20.3639	1.61725
Tmsb15b2	0.477787	2.53974	2.41024
Tmsb15l	0.368043	1.14122	1.63263
Tmtc1	2.05689	6.47748	1.65497
Tnfaip3	1.92741	4.00939	1.05672
Tnfaip6	2.52465	5.74838	1.18707
Tnfrsf13c	0.0916513	0.581013	2.66434
Tnfrsf14	0.156636	1.33116	3.0872
Tnfrsf21	0.310629	5.87988	4.24252
Tnfsf13	0.573311	1.76981	1.62621
Tnfsf13os	0.575461	1.25956	1.13013
Tnfsfm13	2.973	8.44896	1.50686
Tnip1	21.6926	47.7007	1.13681
Tnmd	1.3873	3.13548	1.1764
Tnnc1	2.05553	6.21223	1.5956
Tnni1	0.14599	3.34843	4.51954
Tnnt1	0.0340657	2.25345	6.04767
Tob1	18.803	40.1583	1.09473
Tox	1.70705	6.15331	1.84985
Tppp3	0.832877	33.5104	5.33036
Trabd2b	0.777245	2.79123	1.84446
Trafd1	8.43529	21.6006	1.35656
Trappc6a	5.62279	13.3164	1.24385
Trim30c	0.06563	0.150744	1.19967
Trim30d	0.389589	1.06004	1.44409
Trim34a	0.666226	2.01592	1.59736
Trim34b	0.466718	1.25843	1.431
Triqk	1.31518	3.16096	1.26511
Trp53inp1	10.4765	29.5551	1.49625
Trp63	0.317646	1.53523	2.27296
Tsc22d1	19.3504	72.6965	1.90952
Tsc22d3	5.22331	16.244	1.63687
Tslp	0.629539	1.27855	1.02214
Tspan18	0.0826577	4.52487	5.77458
Tspan3	9.97798	29.8986	1.58326
Tspan32	0.361313	2.04983	2.50419
Tst	0.569693	2.06091	1.85503
Ttc12	0.759893	1.68467	1.1486
Ttc30b	4.67712	9.67794	1.04908
Ttc38	0.381071	1.06379	1.48109
Ttyh1	0.01177	1.1841	6.65253
Tusc5	0.0682139	0.329026	2.27006
Txlng	2.64839	5.52274	1.06027
Txnip	32.5879	116.028	1.83206
Uba7	0.392682	0.811748	1.04767
Ubd	0.120968	5.22355	5.43234
Ugt1a6b	0.457041	3.51853	2.94458
Ugt1a7c	2.89183	17.7316	2.61626
Unc119	2.54563	8.09423	1.66887
Uros	1.23875	2.93688	1.2454
Usp2	0.194792	1.1597	2.57374
Vamp2	5.7853	12.0204	1.05503
Vamp5	0.208018	0.420458	1.01525
Vav3	0.325079	1.15446	1.82836
Vcam1	11.8165	24.0946	1.0279
Vcan	27.2714	94.6026	1.79449
Vgll4	1.7184	4.80346	1.48301
Vkorc1	11.8878	33.6896	1.50282
Vmac	3.07758	9.97335	1.69628
Vnn3	0.165833	1.3998	3.07742
Vps37d	1.0698	2.84813	1.41267
Wdpcp	0.948948	1.97037	1.05407
Wdr93	0.0328581	1.10942	5.07742
Wfdc18	2.24627	31.4229	3.80621
Wfdc21	0	9.65569	#DIV/0!
Wfdc3	0.415467	4.88726	3.55622
Wnk4	0.181005	10.14	5.80789
Wnt5b	0.311186	3.37235	3.43791
Xbp1	10.3097	22.1245	1.10164
Xpc	3.08167	8.73871	1.50371
Yjefn3	0.469255	1.52855	1.70372
Ypel1	0.315874	1.61848	2.35722
Ypel2	4.15136	15.9572	1.94255
Ypel3	16.0684	33.7344	1.06999
Ypel4	0.617535	4.37396	2.82435
Zbtb16	0.00711	2.33069	8.35669
Zcwpw1	0.612824	2.55181	2.05798
Zdhhc1	2.29567	6.1435	1.42015
Zeb2os	1.7544	4.65359	1.40737
Zfhx4	1.08301	2.23221	1.04343
Zfp108	0.938165	1.92035	1.03346
Zfp112	0.277676	1.12935	2.02402
Zfp113	1.2784	2.68099	1.06843
Zfp128	0.890976	2.20258	1.30574
Zfp14	0.583361	1.32502	1.18355
Zfp239	0.541944	1.35148	1.31832
Zfp273	0.938757	2.19253	1.22377
Zfp281	4.5091	9.033	1.00236
Zfp30	0.617644	1.34488	1.12263
Zfp354c	1.87836	5.50082	1.55017
Zfp36	1.78506	8.33432	2.22309
Zfp36l1	16.347	91.7741	2.48906
Zfp37	3.96903	8.09078	1.02749
Zfp395	6.67843	21.479	1.68535
Zfp423	0.394951	3.37646	3.09577
Zfp442	0.989257	2.05384	1.0539
Zfp455	0.733643	1.50704	1.03857
Zfp458	0.49572	1.27694	1.3651
Zfp493	0.399532	1.03644	1.37525
Zfp60	1.43181	3.35448	1.22824
Zfp618	0.92727	2.25153	1.27984
Zfp647	0.379764	0.775353	1.02975
Zfp658	1.05263	2.1908	1.05745
Zfp667	0.481591	1.71907	1.83575
Zfp703	5.57793	11.6222	1.05908
Zfp712	0.4825	1.01698	1.07569
Zfp759	1.8293	4.30215	1.23377
Zfp799	1.7882	4.48287	1.32592
Zfp873	1.00375	2.34347	1.22324
Zfp874a	0.540831	1.33699	1.30574
Zfp949	1.39749	3.9903	1.51366
Zfp950	0.816941	1.85205	1.18082
Zfp953	0.746473	1.54863	1.05283
Zfp970	2.38516	5.04968	1.0821
Zfp975	0.73229	1.61238	1.13871
Zfp993	0.264991	1.01442	1.93664
Zfr2	0.366223	2.05338	2.4872
Zhx1	10.2768	25.3487	1.30253
Zhx3	1.63084	6.62154	2.02155
Zic2	0.703882	1.45506	1.04767
Zkscan4	0.422329	1.16405	1.46271
Zkscan7	0.590046	1.51932	1.36453
Znfx1	6.74801	14.8339	1.13636
Zscan2	0.978006	3.88793	1.99109

## Sheet: Down-regulated
Name	shControl Day 0_RPKM	shControl Day 5_RPKM	log2 FC
1700003F12Rik	0.538489	0.265038	-1.02272
1700020L24Rik	1.53737	0.54199	-1.50412
2010111I01Rik	3.14443	1.43837	-1.12837
2810408I11Rik	3.20721	0.861889	-1.89575
3110082I17Rik	6.88349	3.31752	-1.05303
3300005D01Rik	14.0096	3.52401	-1.99113
4930452B06Rik	3.1942	1.35689	-1.23515
4930503L19Rik	7.01738	2.9514	-1.24953
4930524J08Rik	0.871584	0.428984	-1.02272
4930579G24Rik	5.54531	2.67869	-1.04974
5033430I15Rik	1.45903	0.434751	-1.74674
6530402F18Rik	0.388278	0.150203	-1.37018
9930111J21Rik1	8.01424	3.1073	-1.36691
9930111J21Rik2	34.7317	12.0768	-1.52402
Aaas	21.6012	7.78435	-1.47246
Aars	67.2144	18.8894	-1.83119
Abca2	2.83824	1.38234	-1.03789
Abcb1b	6.855	2.75836	-1.31335
Abce1	26.6547	13.1493	-1.01941
Abl2	4.68212	1.88738	-1.31077
Acsbg1	0.364571	0.05742	-2.66657
Acsl3	17.034	7.99126	-1.09193
Acta1	1.3931	0.16841	-3.04825
Acta2	1280.08	477.761	-1.42188
Actg2	12.7787	1.76106	-2.85922
Actl6a	15.6982	7.80158	-1.00876
Adamts6	1.11206	0.23884	-2.21912
Adamtsl3	28.6207	12.8069	-1.16013
Adcy7	4.3378	1.2832	-1.75721
Adgrg6	6.83697	2.84739	-1.26371
Aen	9.16992	3.26412	-1.49022
AI506816	59.8098	26.1854	-1.19162
Aif1l	0.716917	0.269455	-1.41176
Ajuba	6.1469	2.97982	-1.04463
Ak5	5.6465	1.77822	-1.66693
Akna	3.86799	1.39995	-1.46621
Akr1b3	6.30897	3.0792	-1.03485
AL732506.1	7.74855	2.57757	-1.58792
Aldh18a1	32.7372	14.2298	-1.20202
Aldh1l2	38.9914	7.45382	-2.3871
Alg13	2.91006	1.18576	-1.29524
Als2cl	2.71199	0.60679	-2.16009
Alyref	38.9192	19.1633	-1.02214
Angptl2	67.0902	24.7072	-1.44117
Angptl6	1.13903	0.294323	-1.95233
Ank	72.1483	32.0301	-1.17154
Ankle1	1.33549	0.424724	-1.65277
Ankrd1	4.08371	0.46899	-3.12225
Anln	28.5063	8.81951	-1.69251
Anxa3	84.2933	18.3339	-2.2009
Anxa8	156.831	36.2974	-2.11127
Apex1	44.3779	21.611	-1.03808
Apobr	5.8809	0.711893	-3.0463
Aqp3	1.27256	0.226289	-2.49149
Arhgap11a	17.0734	5.69555	-1.58384
Arhgap22	9.54975	1.97545	-2.27328
Arhgap33	1.39299	0.659297	-1.07918
Arhgef2	25.6307	11.4623	-1.16098
Arhgef39	1.38935	0.676912	-1.03736
Arl4c	5.18812	1.78041	-1.543
Arntl	3.16371	1.5817	-1.00014
Artn	1.76385	0.258139	-2.77251
Ascc3	5.95561	2.86196	-1.05725
Asf1b	9.28073	2.50047	-1.89204
Asns	70.4414	12.7683	-2.46385
Aspm	7.71214	3.53979	-1.12347
Ass1	87.3661	42.027	-1.05576
Atad2	22.691	6.88385	-1.72084
Atad5	4.57542	1.70345	-1.42545
Atf3	2.75366	1.22493	-1.16865
Atf4	186.938	71.8548	-1.3794
Atf5	171.013	65.3118	-1.38869
Atic	16.8121	7.62587	-1.14052
Atm	7.08104	2.92757	-1.27426
Atp10a	6.75955	2.27795	-1.56919
AU020206	2.89587	1.39519	-1.05354
Aunip	6.9781	1.37961	-2.33857
Aurka	18.9408	6.80675	-1.47646
Aurkb	19.1652	6.69083	-1.51823
Aven	2.86751	1.17933	-1.28183
AY036118	30076.1	9379.75	-1.68099
B130055M24Rik	4.70199	2.02986	-1.21189
B3galnt2	4.33181	2.04165	-1.08523
Banf1	79.2468	35.7732	-1.14748
Bard1	3.80114	1.49931	-1.34213
Basp1	135.474	52.1732	-1.37664
Baz1a	16.0041	7.71081	-1.05349
BC030867	4.39539	0.904346	-2.28105
BC055324	5.20389	2.09536	-1.31239
Bcat1	10.0033	1.04892	-3.2535
Bcl2	1.77514	0.807925	-1.13564
Bdnf	12.6805	3.75304	-1.75648
Bend6	9.68961	4.64273	-1.06147
Birc5	47.1517	20.0737	-1.232
Blm	2.27116	0.913637	-1.31373
Bmp4	63.2242	22.991	-1.45941
Bok	3.89686	1.43397	-1.44229
Bop1	18.3576	7.15583	-1.35919
Brca1	8.73288	3.46803	-1.33234
Brca2	2.76538	1.16796	-1.24348
Brip1	5.46939	1.97808	-1.46728
Btbd10	5.33888	2.45255	-1.12225
Bub1	16.6837	4.50338	-1.88935
Bub1b	21.7339	8.20506	-1.40536
Bysl	9.42893	3.77209	-1.32173
C130083M11Rik	0.507303	0.249688	-1.02272
C530008M17Rik	3.40167	0.702139	-2.27641
Cacna1c	0.832617	0.31738	-1.39144
Cactin	20.211	9.52733	-1.085
Cad	6.04188	2.11165	-1.51663
Camkk1	1.96362	0.374693	-2.38973
Car6	5.89153	0.341864	-4.10715
Cars	22.2573	6.45219	-1.78642
Cavin4	11.8981	2.54395	-2.22559
Ccdc34	23.4985	11.715	-1.00421
Ccdc74a	2.62405	0.994477	-1.39979
Ccdc86	3.51088	1.41569	-1.31033
Ccdc92	0.935415	0.208534	-2.16532
Ccl8	0.661181	0.202487	-1.70722
Ccna2	36.8692	13.0004	-1.50386
Ccnb1	18.6055	8.79637	-1.08075
Ccnd1	66.4789	28.0485	-1.24497
Ccne2	17.8196	7.60859	-1.22776
Ccnf	10.4905	3.85637	-1.44377
Ccnyl1	15.2834	6.24238	-1.29179
Cd14	6.61494	3.06068	-1.11187
Cd53	2.73687	0.237591	-3.52598
Cdc14b	3.49679	1.62889	-1.10215
Cdc20	27.8538	11.5214	-1.27356
Cdc25b	19.5456	8.06284	-1.27748
Cdc25c	6.80794	2.61209	-1.38201
Cdc45	12.4207	3.61528	-1.78056
Cdc6	6.86338	1.96889	-1.80153
Cdc7	2.90774	1.29864	-1.1629
Cdca2	8.86124	3.37661	-1.39193
Cdca3	15.6396	6.15554	-1.34525
Cdca4	12.5015	5.26227	-1.24835
Cdca5	8.8517	2.74594	-1.68866
Cdca7	11.9585	3.45765	-1.79018
Cdca8	11.9793	4.88673	-1.2936
Cdh1	1.62505	0.429809	-1.91872
Cdk1	27.2993	12.2156	-1.16014
Cdk2	6.88753	3.41076	-1.01389
Cdk6	5.93068	2.00078	-1.56764
Cdr2	6.40643	2.18447	-1.55224
Cdsn	98.3367	28.0507	-1.80969
Cdt1	16.391	3.90487	-2.06956
Cdv3	31.1763	15.2628	-1.03044
Cdyl	8.16281	3.92256	-1.05727
Cenpa	5.87449	2.93109	-1.00303
Cenpe	16.4228	7.84434	-1.06598
Cenph	22.3475	7.85891	-1.50771
Cenpi	7.25565	2.28579	-1.66641
Cenpk	4.29874	1.59232	-1.43279
Cenpm	14.4868	6.84686	-1.08123
Cenpn	8.83236	3.07837	-1.52063
Cenpo	2.6102	1.13258	-1.20455
Cenpq	11.8503	4.37089	-1.43893
Cenps	5.01456	2.03256	-1.30283
Cenpu	3.85824	1.24196	-1.63532
Cep128	4.86403	1.51979	-1.67828
Cep55	17.6756	6.68575	-1.4026
Cep76	4.23615	1.98932	-1.09047
Cfap43	3.23552	1.24726	-1.37523
Cgref1	7.96967	2.26125	-1.8174
Chac1	21.6941	2.43349	-3.1562
Chaf1a	15.0602	4.20708	-1.83985
Chaf1b	8.32449	2.2215	-1.90583
Chd1l	5.34922	2.58137	-1.05119
Chek1	4.51133	1.00457	-2.16697
Chml	3.74597	1.49087	-1.32918
Chn1	0.247713	0.0650249	-1.92961
Chst1	18.5461	8.43596	-1.13649
Chtf18	5.33132	1.23018	-2.11562
Ciart	2.04222	0.343225	-2.57292
Cip2a	14.9488	5.75748	-1.37652
Cit	1.65098	0.406522	-2.02192
Ckap2	19.8736	8.7218	-1.18816
Ckap2l	38.402	16.8218	-1.19085
Cks2	74.9723	34.1663	-1.13378
Clba1	28.3085	12.8019	-1.14488
Clcn5	3.58292	1.76638	-1.02034
Clspn	10.4064	2.54141	-2.03377
Cmtm4	10.5088	5.1508	-1.02873
Cobll1	6.93026	3.0885	-1.166
Col2a1	24.4583	2.98893	-3.03262
Col8a1	7.61543	0.501965	-3.92327
Coq10b	2.96104	1.109	-1.41684
Coro1c	13.157	5.93694	-1.14804
Cox6a2	5.46544	0.0760815	-6.16665
Cpox	10.1051	3.99996	-1.33702
Cpsf2	23.3023	9.99147	-1.2217
Crybg3	4.12882	1.39198	-1.56859
Cspg4	13.5549	6.23115	-1.12125
CT010467.1	30273.6	9210.25	-1.71675
Ctgf	16.428	6.9077	-1.24988
Cth	9.92648	1.94633	-2.35052
Ctps	31.7554	13.948	-1.18695
Ctu2	2.9442	1.4627	-1.00924
Cyb5r1	18.3852	6.26142	-1.55399
Cyp51	42.7442	14.2492	-1.58485
Cystm1	1.92989	0.455417	-2.08326
D030025P21Rik	3.33316	0.609873	-2.45031
Dagla	4.18059	1.50336	-1.47551
Dbf4	10.4475	2.5844	-2.01525
Dcaf15	4.09906	1.87574	-1.12783
Dck	7.95288	2.32611	-1.77356
Dctd	3.84324	1.12303	-1.77492
Dctpp1	18.2149	5.81641	-1.64692
Ddah1	6.15463	2.97449	-1.04903
Ddias	6.43926	2.15215	-1.58112
Ddx11	3.44984	1.47548	-1.22535
Ddx21	36.7427	12.6715	-1.53587
Ddx39	14.8778	4.0445	-1.87913
Dek	162.573	75.5483	-1.10561
Depdc1a	8.85696	3.98564	-1.152
Depdc1b	2.59981	0.895718	-1.53729
Depdc7	1.43284	0.641756	-1.15878
Dgkz	6.59801	3.06122	-1.10792
Dhcr24	19.4039	2.46604	-2.97608
Dhfr	10.5453	2.8156	-1.90508
Diaph3	34.3519	8.83469	-1.95914
Dis3	9.83777	4.91066	-1.00241
Dkc1	18.547	7.62033	-1.28326
Dkk2	0.881515	0.377019	-1.22535
Dlgap5	16.5939	7.02477	-1.24013
Dlk2	1.38578	0.514171	-1.43038
Dnajc9	45.4686	15.8014	-1.52482
Dnmt1	35.8153	12.7217	-1.49328
Dnph1	16.9089	3.52149	-2.26353
Dock5	12.7006	4.95715	-1.35732
Dph2	1.92038	0.85372	-1.16956
Dpy19l1	24.0081	8.39173	-1.51648
Dpysl3	44.2395	13.8236	-1.6782
Dscc1	7.83186	2.161	-1.85766
Dsn1	6.89472	2.86905	-1.26492
Dtl	3.40654	1.45292	-1.22935
Dtna	1.65417	0.822022	-1.00886
Dusp14	8.51173	3.64409	-1.22389
Dusp3	7.8737	3.08291	-1.35275
Dusp4	7.41217	2.37907	-1.6395
Dusp8	1.64191	0.456801	-1.84574
Dut	46.4192	15.7782	-1.55679
Dyrk3	0.578817	0.244189	-1.24511
E2f2	1.21495	0.190749	-2.67115
E2f7	4.03781	0.861396	-2.22883
E2f8	10.1731	2.55683	-1.99233
Ebna1bp2	24.4282	11.9401	-1.03274
Ect2	13.1733	3.65971	-1.84781
Edn1	2.29911	0.483735	-2.24879
Eef1e1	5.94745	2.87507	-1.04867
Efcab11	1.57685	0.565201	-1.48021
Eif2b2	24.4958	11.3351	-1.11174
Eif2s2	49.3777	23.3977	-1.07749
Eif3b	69.1793	34.5109	-1.00329
Eif3c	269.722	124.365	-1.11689
Eme1	6.95897	1.91058	-1.86487
Enoph1	8.19933	3.54663	-1.20906
Epha2	5.43749	1.771	-1.61838
Epop	2.35236	0.894303	-1.39527
Eps8	12.0506	5.06258	-1.25116
Ercc1	4.52512	2.19514	-1.04364
Ercc6l	8.87177	3.13223	-1.50203
Erf	11.0737	5.19219	-1.09273
Eri1	11.688	5.58308	-1.06589
Erlin1	10.6999	5.03693	-1.08698
Esco2	8.27266	3.12841	-1.40292
Espl1	4.40667	1.4665	-1.58732
Esx1	0.453889	0.104253	-2.12225
Etv1	1.9877	0.7393	-1.42687
Etv4	3.25334	0.100004	-5.02379
Etv5	4.85838	1.66441	-1.54547
Exo1	3.07116	0.74329	-2.04679
Exoc6	4.75961	1.42182	-1.7431
Exosc1	14.1181	6.95334	-1.02177
Exosc8	8.11801	3.78494	-1.10086
Ezh2	10.872	5.11311	-1.08834
F8a	0.854212	0.247834	-1.78522
Fads2	33.1092	13.6886	-1.27426
Fads3	39.2744	16.2375	-1.27426
Fam111a	43.2556	18.8756	-1.19637
Fam20a	11.0534	2.67646	-2.0461
Fam71f1	2.5874	1.08246	-1.25718
Fam81a	0.56349	0.0941286	-2.58169
Fam83d	3.65904	1.81482	-1.01163
Fam84b	1.72308	0.794452	-1.11696
Fanca	2.38671	0.649572	-1.87746
Fancb	3.66217	1.30076	-1.49335
Fancd2	2.20408	0.775673	-1.50666
Fancf	3.79622	1.52973	-1.31129
Fanci	4.59015	1.44257	-1.6699
Fancm	1.75117	0.768103	-1.18894
Fastkd3	1.53476	0.595801	-1.36511
Fat1	21.9247	9.8679	-1.15174
Fbl	16.6608	6.36706	-1.38776
Fbln5	96.8902	27.4435	-1.81989
Fbxo48	1.50362	0.736775	-1.02914
Fbxo5	20.8787	5.3466	-1.96534
Fdft1	39.7518	13.3898	-1.56989
Fdps	24.5868	5.65549	-2.12016
Fen1	30.953	10.4881	-1.56133
Fgd3	2.91606	0.826115	-1.81961
Fhdc1	4.04143	0.948895	-2.09054
Fhod3	0.562273	0.105231	-2.41771
Fignl1	7.95183	2.92943	-1.44067
Filip1l	28.3154	13.4696	-1.07187
Flvcr1	2.85704	0.879412	-1.69991
Fmnl3	19.1627	6.2338	-1.62012
Fnip2	4.4614	2.22059	-1.00655
Foxf2	6.00519	2.89	-1.05514
Foxk2	23.9893	11.2169	-1.09672
Foxm1	18.4897	4.63047	-1.99749
Frrs1	7.27022	2.40149	-1.59807
Fxyd5	30.1075	13.2054	-1.189
Fyb	1.19231	0.413192	-1.52888
Gadd45a	24.9205	11.7314	-1.08696
Galnt7	3.5375	1.21139	-1.54606
Gap43	2.68674	0.475572	-2.49812
Gar1	10.6445	4.01448	-1.40682
Garem1	1.50223	0.304759	-2.30136
Gars	96.7817	34.7833	-1.47634
Gcat_1	4.18865	1.19356	-1.81121
Gch1	4.2579	2.05253	-1.05274
Gclm	6.30149	2.78784	-1.17654
Gcnt4	2.28032	0.82378	-1.4689
Gdnf	0.694814	0.295711	-1.23244
Gemin6	7.43973	3.44178	-1.11209
Gen1	3.29802	1.27956	-1.36596
Gfod1	2.43742	0.653153	-1.89986
Gfra1	0.534724	0.217296	-1.29913
Gins1	8.36982	2.79835	-1.58062
Gins2	17.0338	8.38475	-1.02256
Gja1	11.4264	4.53952	-1.33176
Glce	16.7359	6.56164	-1.35082
Glrp1	0.326105	0.0793083	-2.03979
Gm10184	81.5472	36.9806	-1.14087
Gm10762	1.49101	0.365299	-2.02914
Gm11940	1.17032	0.496263	-1.23773
Gm13203	1.15509	0	#NUM!
Gm13470	2.22924	0.983096	-1.18115
Gm13528	13.0934	3.02841	-2.1122
Gm13966	1.26338	0.062182	-4.34465
Gm14005	3.33897	1.19487	-1.48255
Gm15222	2.34095	0.997168	-1.23119
Gm15867	10.2559	2.26676	-2.17775
Gm16046	1.3326	0.582303	-1.1944
Gm17041	0.940469	0.432029	-1.12225
Gm19589	0.42936	0.0197238	-4.44418
Gm19610	1.01212	0	#NUM!
Gm20390	53.9051	20.4123	-1.40099
Gm20544	3.80844	0.67481	-2.49665
Gm2115	5.28327	1.33215	-1.98767
Gm2174	5.04274	1.93043	-1.38529
Gm21887	16.5197	6.40729	-1.36641
Gm26917	32.1839	6.40282	-2.32956
Gm27021	1.33719	0.614273	-1.12225
Gm27232	1.57204	0.693272	-1.18115
Gm28529	1.07588	0.423627	-1.34465
Gm29630	0.941124	0.432329	-1.12225
Gm38037	1.24826	0.318568	-1.97025
Gm39473	0.503415	0.09911	-2.34465
Gm42418	91.6879	25.7971	-1.82952
Gm42936	1.2667	0	#NUM!
Gm43703	1.47603	0.678053	-1.12225
Gm45062	0.610465	0.247962	-1.29979
Gm45193	0.580521	0.266677	-1.12225
Gm45716	0.892593	0.354838	-1.33084
Gm4737	54.4183	22.197	-1.29372
Gm48228	3.90271	1.15252	-1.75968
Gm49207	3.76749	1.66888	-1.17472
Gm49383	6.02217	1.66888	-1.8514
Gm49384	7.34918	2.40884	-1.60924
Gm567	2.00109	0.55155	-1.85922
Gm6793	4.04893	1.48368	-1.44836
Gmnn	21.9605	6.56846	-1.74128
Gnb4	1.13284	0.395394	-1.51858
Got1	25.919	12.1443	-1.09373
Gpatch4	13.0248	4.86275	-1.42142
Gpr137b	15.2671	5.52764	-1.46569
Gpr85	0.928626	0.456154	-1.02558
Grem1	133.084	19.4694	-2.77306
Grwd1	8.30378	3.06841	-1.43628
Gstcd	3.60043	1.57093	-1.19655
Gsto1	67.7367	28.5754	-1.24516
Gtse1	15.4022	3.84902	-2.00058
Gxylt2	14.7735	6.76634	-1.12657
H2afz	87.1292	36.2381	-1.26565
Hap1	0.0797459	0.027475	-1.53729
Haspin	4.96976	1.69383	-1.55289
Hat1	31.7259	13.3551	-1.24827
Haus4	11.8715	4.54697	-1.38452
Haus5	4.40054	1.66212	-1.40465
Haus6	9.33424	4.30928	-1.11508
Havcr2	4.98055	0.684482	-2.86322
Hbegf	3.41708	0.763059	-2.1629
Heatr1	5.68765	2.31316	-1.29797
Hells	25.5619	6.06033	-2.07652
Helq	2.71055	1.11248	-1.28481
Hip1	11.4032	4.98953	-1.19246
Hirip3	14.4873	4.51596	-1.68168
Hist1h1b	2.42522	0.278522	-3.12225
Hist1h2ab	2.46036	0.218754	-3.49149
Hist1h2af	15.7124	3.63056	-2.11364
Hist1h2ah	6.11769	0	#NUM!
Hist1h2ak	1.33732	0.658211	-1.02272
Hist1h2ao	1.25135	0	#NUM!
Hist1h2bj	0.243242	0.11174	-1.12225
Hist1h2bl	1.08384	0.407366	-1.41176
Hist1h2bn	1.08384	0.271577	-1.99672
Hist1h3b	1.15043	0.417221	-1.46329
Hist1h3c	0.595879	0.164239	-1.85922
Hist1h4m	2.14783	0	#NUM!
Hist2h2ac	1.0107	0.397965	-1.34465
Hivep3	0.745398	0.181971	-2.03431
Hmga1	84.5498	11.3209	-2.90081
Hmga1b	186.755	27.7131	-2.75251
Hmga2	22.5453	2.86485	-2.97629
Hmgb3	28.5838	10.3749	-1.4621
Hmgcr	12.8076	5.60378	-1.19253
Hmgn5	33.5612	16.6923	-1.00761
Hmmr	20.3911	10.0213	-1.02487
Hnrnpab	230.478	114.089	-1.01446
Hs3st1	0.202011	0.092799	-1.12225
Hspa4l	10.4898	1.09683	-3.25757
Hspa9	388.57	174.114	-1.15814
Htr1b	2.11383	0.569484	-1.89213
Htra2	6.09107	2.72199	-1.16203
Iars	44.4546	12.9142	-1.78337
Ica1	1.08813	0.111671	-3.28453
Id2	29.1485	11.0771	-1.39584
Ide	14.6087	7.22323	-1.01611
Idi1	43.0991	11.8674	-1.86065
Iffo2	4.56572	2.26384	-1.01207
Ifrd1	12.4836	5.06933	-1.30016
Ifrd2	6.10725	1.62838	-1.90709
Il17d	1.1492	0.365478	-1.65277
Il18rap	0.53375	0.130258	-2.03479
Il1rl1	7.43838	1.13317	-2.71463
Ildr2	0.773466	0.275889	-1.48725
Incenp	51.5436	20.4562	-1.33326
Inhba	4.97601	1.3116	-1.92366
Inhbb	0.838152	0.121587	-2.78522
Insig1	29.7968	13.3478	-1.15855
Ipo5	68.6749	27.1566	-1.33848
Iqgap3	6.98441	2.51769	-1.47204
Itgb7	3.2526	0.112062	-4.85922
Jade3	3.40883	1.69836	-1.00513
Jpt2	28.3647	13.65	-1.05519
K230015D01Rik	3.36774	1.39918	-1.2672
Kcnk2	0.9949	0.282593	-1.81583
Kcnn4	3.00176	1.1227	-1.41883
Kdm8	1.60281	0.714637	-1.16532
Khdrbs3	1.1379	0.339063	-1.74674
Kif11	35.6863	12.5286	-1.51015
Kif14	4.55936	1.81808	-1.32641
Kif15	6.50655	2.37082	-1.45651
Kif18a	2.69182	0.878744	-1.61507
Kif18b	8.43923	2.80982	-1.58663
Kif20b	19.3934	6.55152	-1.56567
Kif22	13.0852	3.47154	-1.91428
Kif23	10.8188	4.40023	-1.29789
Kif24	1.46152	0.503539	-1.53729
Kif26b	1.17761	0.28163	-2.06399
Kif2c	12.4676	5.419	-1.20208
Kif4	16.2103	6.13619	-1.4015
Kifc1	13.2223	5.60328	-1.23863
Kifc5b	7.65955	3.40701	-1.16875
Klf16	6.54219	2.8054	-1.22157
Klf4	93.4016	32.0016	-1.5453
Klf5	1.96327	0.268575	-2.86987
Klhdc8a	11.2208	3.12667	-1.84348
Klk10	0.355444	0.150722	-1.23773
Klrg2	0.943446	0.226777	-2.05667
Knl1	8.30617	2.3439	-1.82527
Knstrn	16.8852	8.07426	-1.06436
Kntc1	5.79353	1.90533	-1.60441
Kpna2	19.9397	9.14779	-1.12415
Krt80	1.7264	0.19422	-3.152
Kti12	5.89953	2.60424	-1.17974
L1cam	4.6191	1.54918	-1.57611
Larp1	24.0448	11.8638	-1.01916
Lars	54.4511	24.9419	-1.12639
Lars2	43.1838	18.3446	-1.23513
Lbr	11.1415	4.4444	-1.32588
Ldlr	10.1791	1.48399	-2.77805
Leprotl1	12.7916	6.30744	-1.02007
Lgals3	138.524	38.8433	-1.83439
Lig1	53.0561	16.4734	-1.68738
Lin54	6.49539	2.62233	-1.30857
Lin9	3.34775	1.50693	-1.15158
Lmnb2	6.09615	2.63143	-1.21205
Lmo1	1.33036	0.366681	-1.85922
Lonp1	61.0997	25.6548	-1.25194
Loxl4	33.7979	10.0696	-1.74693
Lpar2	1.19625	0.336808	-1.82852
Lrp8	2.93139	0.113174	-4.69497
Lrr1	3.40366	1.13818	-1.58036
Lrrc8b	2.70697	0.815337	-1.73121
Lrrc8c	7.68563	3.79195	-1.01922
Lrrtm2	1.80247	0.127855	-3.8174
Lrwd1	2.7251	1.304	-1.06336
Lsm11	1.27985	0.633364	-1.01487
Lsm2	10.6356	4.08697	-1.37981
Lsm4	43.0738	13.2578	-1.69997
Lsm8	5.33737	2.62435	-1.02417
Lss	3.52887	1.32372	-1.41461
Ltbp1	9.44241	3.66295	-1.36615
Ltv1	23.6389	9.95857	-1.24716
Ly75	0.810068	0.277221	-1.54701
Lyar	31.7397	10.3212	-1.62067
Maats1	1.3351	0.0457128	-4.86821
Mad2l1	6.28209	2.3432	-1.42276
Maff	6.0493	2.41326	-1.32579
Magi1	1.69622	0.533052	-1.66997
Mak16	39.5188	18.9242	-1.06231
Man2a1	29.1675	12.5131	-1.22093
Map2k3os	2.12273	0.601109	-1.82023
Mapk12	5.70259	2.13468	-1.4176
Mapk6	37.5291	18.648	-1.00899
Mars	40.1944	14.6606	-1.45505
Mast2	10.7244	4.8318	-1.15027
Mastl	8.62967	3.33141	-1.37317
Mb21d1	3.75768	1.5172	-1.30843
Mb21d2	2.29158	0.968055	-1.24318
Mboat1	4.54506	2.21986	-1.03383
Mcm10	7.74039	1.9236	-2.0086
Mcm2	29.7959	6.94665	-2.10073
Mcm3	68.047	22.779	-1.57882
Mcm4	68.1877	22.3144	-1.61154
Mcm5	31.8901	7.16496	-2.15408
Mcm6	54.6049	17.1417	-1.67152
Mcm7	37.8203	12.741	-1.56968
Mcu	5.44487	2.23023	-1.2877
Mcub	19.055	8.43939	-1.17496
Med18	1.31523	0.64734	-1.02272
Megf10	5.37959	2.48689	-1.11315
Melk	19.6797	8.09454	-1.28168
Mfhas1	4.11671	2.00236	-1.03979
Mid1ip1	29.2667	13.9549	-1.06848
Mir6236	189.838	75.2898	-1.33425
Mis18a	3.59276	1.53598	-1.22593
Mis18bp1	4.58096	1.94898	-1.23293
Mki67	76.6666	30.1074	-1.34848
Mkx	7.38374	3.50615	-1.07447
Mmp16	9.52912	4.16653	-1.1935
Mms22l	4.68814	1.58076	-1.5684
Mphosph10	13.1391	6.11037	-1.10454
Mphosph9	1.7663	0.793228	-1.15492
Mpp6	10.7507	2.81261	-1.93445
Mre11a	9.73504	4.28583	-1.18361
Mreg	0.756067	0.271815	-1.47589
Mrto4	13.1988	5.68674	-1.21473
Msln	3.10765	0.538401	-2.52907
Msmo1	16.1978	4.12603	-1.97297
Msn	180.855	90.1179	-1.00495
Mtbp	11.3354	3.70011	-1.6152
Mtcl1	1.75373	0.257948	-2.76527
Mtfr2	5.24513	2.10326	-1.31835
Mthfd1	21.4408	8.89821	-1.26877
Mthfd1l	26.1894	8.18901	-1.67722
Mthfd2	26.5162	6.30558	-2.07217
mt-Td	1.60887	0	#NUM!
Mvd	7.35056	2.75514	-1.41573
Mvk	8.82725	3.5973	-1.29505
Mybl1	3.30094	1.54191	-1.09816
Mybl2	9.06902	1.82057	-2.31656
Myc	12.3661	5.40775	-1.19329
Myo19	3.71551	1.84743	-1.00804
Naa40	15.0162	7.45622	-1.01
Nanos1	1.18539	0.237137	-2.32156
Nars	189.2	67.0673	-1.49623
Nasp	18.3807	7.34949	-1.32248
Nav2	0.801408	0.176582	-2.1822
Ncapd2	14.029	5.96026	-1.23496
Ncapd3	5.96098	2.33403	-1.35273
Ncapg	10.8647	3.31675	-1.71181
Ncapg2	18.2924	4.83572	-1.91944
Ncaph	20.9972	9.06901	-1.21118
Ndc1	9.46896	4.24474	-1.15753
Ndc80	19.4611	6.34243	-1.61749
Ndnf	0.178163	0.0153457	-3.53729
Nectin3	5.10375	1.70463	-1.5821
Neil3	3.57495	1.14554	-1.6419
Nek2	11.2139	2.84109	-1.98077
Nes	4.75691	1.24984	-1.92828
Nfatc2ip	2.84766	1.20635	-1.23913
Ngef	0.73062	0.052994	-3.78522
Ngf	5.82655	1.26785	-2.20026
Nhp2	28.6303	11.7375	-1.28641
Nipal1	1.65783	0.129545	-3.67777
Nkain1	5.23881	1.01584	-2.36656
Nme6	3.63178	1.28843	-1.49506
Nmt2	11.9389	4.95574	-1.2685
Noa1	4.32334	2.04168	-1.08239
Nol9	8.14284	3.62231	-1.16862
Nolc1	30.3639	13.4676	-1.17287
Nop2	15.0595	6.79354	-1.14844
Nop56	30.58	13.4924	-1.18045
Notum	2.08904	0.945332	-1.14395
Nox4	1.59982	0.549662	-1.54129
Npnt	0.694639	0.277926	-1.32156
Nr1d2	15.6644	7.39351	-1.08316
Nr4a2	2.93183	1.46577	-1.00014
n-R5s193	1.03322	0.474637	-1.12225
Nrg1	4.83444	2.35911	-1.03511
Nsd2	9.35214	3.0112	-1.63496
Nsl1	2.6051	1.01461	-1.36041
Nubp1	17.0206	6.55761	-1.37604
Nuf2	15.9314	6.64948	-1.26056
Nup107	22.378	8.92268	-1.32653
Nup205	11.15	5.37034	-1.05395
Nup43	5.92434	2.36447	-1.32514
Nup62	22.1901	10.8401	-1.03353
Nup85	28.7126	12.6244	-1.18547
Nusap1	34.664	16.0088	-1.11458
Nxt1	8.61141	4.12585	-1.06156
Oas3	0.0159317	0.00732	-1.12198
Odc1	72.115	28.5646	-1.33607
Ogg1	2.79793	1.34839	-1.05313
Oip5	5.29957	1.65856	-1.67594
Olfm1	3.78257	0.669808	-2.49754
Opn3	1.00082	0.405662	-1.30283
Orai2	4.83077	1.83036	-1.40012
Orc1	5.11473	1.35324	-1.91824
Ormdl2	5.91205	2.47834	-1.25428
Osbpl3	5.24758	2.36855	-1.14765
Otud4	11.1193	5.20805	-1.09425
Pabpc4	45.8371	19.5533	-1.2291
Pagr1a	4.43659	0.217072	-4.35321
Palb2	0.736287	0.197302	-1.89986
Pank1	2.68436	1.093	-1.29628
Panx1	0.908938	0.343187	-1.40519
Pask	2.46954	1.0507	-1.2329
Pbk	31.9439	11.6701	-1.45273
Pbx3	2.92507	1.17715	-1.31317
Pcdh19	12.0184	3.70316	-1.69841
Pcdh7	13.0244	5.01059	-1.37817
Pcdh9	3.80219	1.73138	-1.13491
Pcgf5	2.06295	0.774249	-1.41384
Pck2	17.9863	6.97229	-1.36719
Pclaf	15.506	5.64328	-1.45822
Pcna	86.4367	36.1932	-1.25592
Pcna-ps2	37.7793	16.5043	-1.19475
Pdgfc	6.10797	1.35209	-2.1755
Pdlim1	7.43671	2.18351	-1.76801
Peg12	2.47425	1.13661	-1.12225
Pfas	3.30779	1.46083	-1.17908
Pgm2l1	1.29274	0.620847	-1.05812
Pgp	14.3289	6.09541	-1.23314
Phf19	2.92039	0.677622	-2.10761
Phf5a	16.881	7.88213	-1.09875
Phgdh	133.611	28.6563	-2.22111
Pidd1	1.15241	0.491304	-1.22997
Pik3cb	2.46338	0.899058	-1.45415
Pim1	3.54343	1.27475	-1.47493
Pimreg	14.3096	5.72792	-1.3209
Pinx1	10.7644	5.18418	-1.05408
Pkmyt1	4.22497	1.93138	-1.12931
Pkn3	1.26164	0.559302	-1.1736
Pkp1	3.05613	0.689943	-2.14716
Pkp4	12.5705	6.01933	-1.06236
Pla2g4a	22.4502	9.68167	-1.2134
Plaur	5.1211	1.38383	-1.88779
Plk1	24.8904	8.44612	-1.55923
Plk4	10.8651	3.34337	-1.70032
Plp2	131.842	62.0127	-1.08817
Plpp2	22.9237	10.9789	-1.0621
Pmepa1	14.3117	5.79167	-1.30514
Pmf1	7.3085	3.39979	-1.10413
Pno1	23.9629	8.52715	-1.49066
Poc1a	4.07363	1.28718	-1.6621
Pola1	11.893	4.48495	-1.40695
Pola2	22.038	8.25029	-1.41748
Pold1	6.49752	1.88458	-1.78565
Pold2	13.0877	5.56647	-1.23337
Pole	4.70937	1.28875	-1.86956
Pole2	5.94183	2.29855	-1.37018
Polh	4.30926	1.87813	-1.19815
Polq	2.79082	0.822639	-1.76236
Polr3g	2.80408	0.94638	-1.56704
Ppan	5.73794	2.68755	-1.09424
Ppat	7.17522	2.82023	-1.34721
Ppp1r14b	250.855	107.58	-1.22144
Pprc1	5.38931	2.06501	-1.38395
Prc1	26.1254	10.7245	-1.28454
Prdm4	8.93819	4.35866	-1.0361
Prep	10.7508	4.74151	-1.18103
Prex2	1.39231	0.398708	-1.80408
Prim1	11.8891	5.33672	-1.15561
Prim2	8.23132	3.46761	-1.24718
Prkar2a	20.9833	8.84969	-1.24554
Prkg2	11.6348	0.751604	-3.95233
Prl2c2	108.006	6.88223	-3.97209
Prl2c3	0.634874	0.0760815	-3.06085
Prr11	9.23784	4.47814	-1.04465
Psat1	77.3134	13.1467	-2.55602
Psip1	77.5332	38.0635	-1.02641
Psmc3ip	11.9353	3.38642	-1.8174
Psph	15.0803	3.50161	-2.10658
Pstpip2	2.23359	0.296691	-2.91233
Ptbp1	50.0776	21.4582	-1.22264
Ptgir	2.24071	0.962086	-1.21972
Ptgs2	11.1883	2.39474	-2.22406
Ptgs2os2	5.50736	0.474365	-3.53729
Ptrh1	20.9697	5.92564	-1.82326
Pttg1	10.7366	4.86313	-1.14257
Rab27b	4.15514	0.702466	-2.5644
Rab3ip	9.34076	3.95959	-1.23819
Racgap1	36.1457	12.0806	-1.58113
Rad18	6.45752	2.85634	-1.17681
Rad51	6.7357	2.01526	-1.74086
Rad51ap1	4.45368	1.26839	-1.81199
Rad54b	4.20073	1.97743	-1.08701
Rad54l	2.48451	0.55052	-2.17409
Rad9a	11.119	5.43652	-1.03227
Ran	160.646	65.8522	-1.28658
Ranbp1	159.152	68.0697	-1.22532
Rangap1	35.595	17.1813	-1.05084
Raph1	3.99066	1.30487	-1.61272
Rassf5	4.70546	1.98037	-1.24857
Rassf7	2.75366	1.1769	-1.22636
Rbbp8	18.8333	8.53561	-1.14172
Rbl1	13.4364	4.5494	-1.56239
Rbm19	6.3776	2.58677	-1.30186
Rbm38	1.83188	0.414749	-2.14301
Rcc1	6.61444	1.9226	-1.78256
Rcc2	57.7246	16.9961	-1.76398
Rdh10	4.66548	0.870548	-2.42203
Recql4	5.39503	1.03661	-2.37975
Reep4	11.6554	4.83183	-1.27035
Rel	1.52857	0.706806	-1.11279
Relt	0.949955	0.378552	-1.32737
Ret	0.593941	0.0917973	-2.6938
Rfc2	7.34369	3.5623	-1.0437
Rfc3	10.4377	4.35546	-1.26091
Rfc5	10.1389	3.62336	-1.4845
Rflnb	14.7404	3.69749	-1.99515
Rftn1	0.975183	0.310137	-1.65277
Rgs20	7.06705	2.6484	-1.41598
Rhpn2	1.29819	0.221583	-2.55059
Rin1	13.2786	1.4359	-3.20908
Ripor2	0.843387	0.337154	-1.32279
Rmi2	1.81229	0.425853	-2.08939
Rnaseh2b	5.52011	2.32035	-1.25036
Rnd1	6.93365	1.4647	-2.24301
Rnf157	4.16066	2.01257	-1.04778
Rpa1	34.8214	15.4149	-1.17565
Rpa2	8.94297	3.76823	-1.24687
Rpl9-ps6	11.0828	5.24093	-1.08043
Rpp25	1.42458	0.327209	-2.12225
Rps6ka2	2.17086	0.793297	-1.45233
Rrm1	27.1564	12.2197	-1.15208
Rrm2	35.4405	12.1544	-1.54392
Rrp12	4.13735	1.73689	-1.2522
Rrp9	9.2411	3.81004	-1.27826
Rtel1	3.94356	1.8611	-1.08334
Runx1	2.94704	1.21325	-1.28038
Runx3	8.98928	2.81272	-1.67624
Sac3d1	4.83599	1.69439	-1.51304
Sacs	2.04859	0.375078	-2.44937
Samd5	4.01327	1.97315	-1.02428
Sap30	15.3603	6.93905	-1.1464
Sapcd2	1.13726	0.414002	-1.45786
Sars	78.0741	37.0257	-1.07632
Sass6	2.98066	1.08187	-1.4621
Sc5d	8.13144	3.40225	-1.25702
Scg5	0.933126	0.065947	-3.82269
Scgb1a1	1.02526	0	#NUM!
Schip1	2.40606	0.567853	-2.08308
Scrib	13.4231	5.81342	-1.20726
Scx	17.1335	0.92799	-4.20657
Selenoh	25.5912	11.8932	-1.10551
Selp	2.41592	0.363426	-2.73284
Sema3a	2.74217	1.30943	-1.06638
Serpinb1a	58.3237	23.5651	-1.30743
Serpinb1b	3.85929	0.832709	-2.21245
Serpinb1c	1.17242	0.348493	-1.75028
Serpinb9b	52.0143	5.31095	-3.29187
Sertad4	37.0919	5.5498	-2.74059
Set	112.068	52.9557	-1.08151
Setd6	5.2671	2.06615	-1.35006
Sf3a2	22.5271	11.0556	-1.02688
Sgca	0.995307	0.417462	-1.2535
Sgms2	4.66014	1.99398	-1.22473
Sgo1	9.92209	4.01934	-1.30369
Sgo2a	9.76682	4.3562	-1.16482
Shcbp1	8.62922	3.16412	-1.44743
Shmt1	8.84611	2.79795	-1.66067
Shmt2	69.6109	10.8663	-2.67946
Siah1b	2.78143	1.36724	-1.02456
Siah2	3.44235	1.32832	-1.37379
Sinhcaf	4.48162	1.40028	-1.6783
Ska1	10.0989	3.45032	-1.5494
Ska3	8.14647	2.50549	-1.70108
Skil	4.14362	1.3609	-1.60633
Skp2	3.12717	1.29421	-1.27279
Slc1a4	9.71499	4.78348	-1.02215
Slc20a1	7.01696	1.46491	-2.26003
Slc20a2	9.33074	4.41948	-1.07811
Slc22a23	1.08753	0.202535	-2.42482
Slc25a13	2.16465	0.885414	-1.28971
Slc27a1	1.22239	0.602915	-1.01968
Slc30a4	26.0153	12.948	-1.00663
Slc35g1	1.02747	0.506772	-1.01968
Slc39a6	39.8354	15.4076	-1.37041
Slc4a8	1.20224	0.425136	-1.49973
Slc6a9	6.52813	0.764811	-3.09349
Slc7a1	7.8532	1.74097	-2.17339
Slc7a11	2.56166	0.613155	-2.06275
Slc7a5	64.1163	9.02719	-2.82834
Slfn9	13.0463	6.44416	-1.01758
Slit2	13.1368	3.80393	-1.78806
Slk	38.9905	19.2977	-1.01469
Smad7	6.09481	3.0096	-1.01801
Smc2	49.9442	14.6669	-1.76776
Smg5	8.51621	4.15758	-1.03447
Snord15b	1.0356	0	#NUM!
Sorbs2	1.28725	0.373373	-1.7856
Sorcs2	1.40744	0.470215	-1.58169
Spag5	11.668	3.62442	-1.68673
Spc24	10.607	5.10719	-1.05442
Spc25	20.3481	9.28252	-1.13231
Spdl1	9.60209	3.19982	-1.58536
Specc1	12.3423	5.03409	-1.29381
Spef1	5.23406	2.54251	-1.04168
Spire1	9.29567	3.83053	-1.27902
Spire2	5.56375	2.04056	-1.44709
Spred2	10.143	3.74099	-1.43899
Sprr1a	38.1925	8.66536	-2.13996
Sprr1b	0.361835	0.124664	-1.53729
Sprr2b	1.24496	0.329945	-1.9158
Sprr2k	60.5832	18.1115	-1.74202
Sqle	20.6723	2.5933	-2.99483
Srebf2	31.1339	8.11607	-1.93963
Srm	22.1627	7.021	-1.65838
Ssx2ip	5.60424	2.30346	-1.28272
Stard4	10.5175	2.53768	-2.05121
Stbd1	12.9642	4.16958	-1.63656
Steap1	11.2321	1.9537	-2.52335
Stil	2.53292	0.767773	-1.72205
Stk10	17.0151	5.96448	-1.51235
Stx2	18.8766	9.43105	-1.00111
Sulf1	1.77165	0.723765	-1.2915
Suv39h1	6.12614	2.64076	-1.21402
Suv39h2	2.28988	0.739077	-1.63147
Syk	9.48735	2.00045	-2.24568
Synj2	6.26423	2.57375	-1.28327
Tacc3	32.0869	12.963	-1.30759
Taf4b	1.8227	0.552622	-1.72172
Tagln	7.19461	0.416382	-4.11094
Tarbp1	1.52914	0.761888	-1.00507
Tarbp2	3.90341	1.17141	-1.73649
Tars	68.3119	22.2162	-1.62053
Tarsl2	3.92612	1.5503	-1.34056
Tbc1d31	10.0839	3.74647	-1.42845
Tbc1d9	2.52522	1.08972	-1.21245
Tbrg4	5.54574	2.60357	-1.09089
Tcf19	42.1539	14.7484	-1.51511
Tcof1	36.7633	16.8882	-1.12225
Tead4	4.39258	2.08495	-1.07506
Tedc1	3.54534	0.950709	-1.89885
Tedc2	5.1653	2.02804	-1.34876
Tek	1.57746	0.625832	-1.33376
Ten1	4.23843	2.01025	-1.07616
Tes	13.7968	6.53221	-1.0787
Tex30	4.11268	0.967017	-2.08847
Tfdp1	57.9984	28.9549	-1.0022
Tfrc	17.8871	6.76701	-1.40233
Tgm2	3.40536	1.5606	-1.12571
Thpo	1.21421	0.413411	-1.55436
Tiam1	2.152	0.43765	-2.29783
Ticrr	2.46843	0.801338	-1.62311
Tigar	2.15513	1.03245	-1.06171
Timeless	9.25771	2.81732	-1.71633
Timm8a1	29.5885	12.6335	-1.22778
Timp1	165.761	54.1241	-1.61476
Tinagl1	7.14112	2.24369	-1.67028
Tinf2	5.70176	2.68211	-1.08804
Tipin	34.9493	17.0237	-1.03772
Tjp2	3.11019	1.19278	-1.38268
Tk1	25.8695	6.51918	-1.98849
Tll1	0.67745	0.126704	-2.41865
Tmem154	3.69224	1.33215	-1.47074
Tmem171	0.355721	0.0980456	-1.85922
Tmem238	4.46102	0.898809	-2.31129
Tmem251	4.29256	2.01287	-1.09258
Tmem62	2.30983	1.14349	-1.01434
Tmem74	1.08535	0.161307	-2.75028
Tmem97	12.6409	5.30523	-1.25261
Tmie	0.558131	0.234097	-1.2535
Tmpo	30.5259	12.2494	-1.31732
Tnfrsf11b	50.0761	17.8081	-1.49158
Tnfrsf12a	19.5086	3.8025	-2.35909
Tnfrsf22	1.83384	0.809708	-1.1794
Tnfrsf23	3.37314	1.35802	-1.31258
Tnfsf15	0.930939	0.061829	-3.91233
Tnk2	7.8509	2.79505	-1.48999
Tnnt2	1.34142	0.0867596	-3.95059
Tns4	1.25692	0.560709	-1.16456
Tom1l1	2.0444	1.00146	-1.02957
Tonsl	5.87042	1.99384	-1.55791
Top2a	76.4178	36.1568	-1.07964
Topbp1	16.8808	5.25373	-1.68397
Tpd52	1.93042	0.815384	-1.24336
Tpd52l1	16.7697	6.21764	-1.43142
Tpx2	50.1502	18.5062	-1.43825
Traip	1.84086	0.576577	-1.67479
Trib3	27.9477	3.21368	-3.12043
Trim16	7.44562	2.68417	-1.47192
Trim37	14.5343	6.82013	-1.09159
Trim47	43.9504	21.9615	-1.0009
Trip13	8.97423	2.0414	-2.13623
Trmt61a	2.20644	0.99941	-1.14257
Troap	5.27912	2.05766	-1.35929
Ttc7	6.18242	2.19558	-1.49357
Ttf2	3.25885	0.8699	-1.90544
Ttk	7.08223	2.02987	-1.80282
Ttll7	4.10555	1.62729	-1.3351
Tuba1b	366.114	179.432	-1.02885
Tuba4a	2.68798	0.810769	-1.72916
Tubb3	3.41642	0.166174	-4.36172
Tubb6	120.185	56.5056	-1.08879
Tube1	1.20696	0.55445	-1.12225
Tulp4	43.0257	18.9301	-1.18452
Tyms	9.59317	4.43519	-1.11301
Ube2t	1.22651	0.417221	-1.55567
Ubqln4	9.33304	3.99212	-1.22519
Uck2	11.5424	4.14717	-1.47675
Uhrf1	50.6914	12.864	-1.9784
Uhrf1bp1	3.72918	1.49453	-1.31917
Unc5b	10.036	2.95962	-1.7617
Ung	1.47608	0.283845	-2.37859
Upp1	0.82317	0.0791465	-3.37859
Usp1	43.8558	12.5423	-1.80596
Usp17la	1.01766	0.233744	-2.12225
Usp31	2.52479	1.1046	-1.19264
Usp39	15.3232	7.19429	-1.0908
Utp14a	15.8888	7.09013	-1.16412
Utp14b	4.05763	1.76516	-1.20084
Utp20	9.1026	3.20588	-1.50556
Vac14	7.36784	3.3524	-1.13605
Vars	35.2042	13.0722	-1.42924
Vrk1	8.34068	3.39381	-1.29726
Wars	39.675	11.947	-1.73158
Wdhd1	8.60737	3.04823	-1.4976
Wdr62	5.7327	1.99086	-1.52582
Wdr90	1.80474	0.604985	-1.57682
Wisp1	13.5995	5.28045	-1.36482
Wwc1	3.81459	1.62716	-1.22917
Xpot	35.0576	12.0313	-1.54294
Yars	17.3963	8.18295	-1.08809
Ybx3	128.382	61.9143	-1.0521
Zbtb7c	2.95306	1.34562	-1.13394
Zc3hav1	16.9099	8.00875	-1.07822
Zcchc10	6.98991	3.38456	-1.0463
Zdhhc2	5.64328	1.4319	-1.97861
Zfp335os	0.884691	0.162562	-2.44418
Zfp367	9.19106	2.2612	-2.02315
Zfp469	2.18031	0.503589	-2.11422
Zgrf1	2.19131	0.941268	-1.21912
Zik1	2.06521	0.97335	-1.08526
Znrf3	1.06538	0.504704	-1.07786
Zwilch	9.01916	4.1915	-1.10553
