# Supplementary material for: Histone demethylase KDM4D cooperates with NFIB and MLL1 complex to regulate adipogenic differentiation of C3H10T1/2 mesenchymal stem cells
Source: Sci Rep. 2020 Feb 20;10:3050. doi: 10.1038/s41598-020-60049-8 (PMC7033117; doi:10.1038/s41598-020-60049-8)
Supplement: Supplementary file 3 — Dataset 2. [file 41598_2020_60049_MOESM3_ESM.xlsx]

## Sheet: Up-regulated AGGs
Histone demethylase KDM4D cooperates with NFIB and MLL1 complex to regulate adipogenic differentiation of C3H10T1/2 mesenchymal stem cells
Jang Hyun Choi and Hansol Lee*
Name	shControl Day 0_RPKM	shControl Day 5_RPKM	log2 FC	shKDM4D Day 0_RPKM	shKDM4D Day 5_RPKM	log2 FC	shNFIB Day 0_RPKM	shNFIB Day 5_RPKM	log2 FC	shMLL1 Day 0_RPKM	shMLL1 Day 5_RPKM	log2 FC
9630013D21Rik	0.669084	2.23934	1.74282	0.733001	0.986481	0.428476	0.716172	1.06476	0.572157	0.23327	0.40905	0.810277
A530020G20Rik	0.00995	2.20763	7.79359	0	0.956374	#DIV/0!	0	0.334601	#DIV/0!	0.00694	0.841173	6.92132
Abca1	1.86561	26.5292	3.82986	1.47667	10.138	2.77935	1.43208	6.45661	2.17266	1.12657	9.6585	3.09987
Abhd15	0.123692	1.29552	3.38871	0.0674527	0.213397	1.6616	0.0529586	0.103991	0.97352	0.0258744	0.103707	2.00292
Acat3	0.108275	1.04451	3.27006	0.189789	0.228734	0.269278	0.242827	0.234076	-0.0529522	0.215709	0.216146	0.0029218
Acsl1	2.6858	36.4265	3.76156	2.69495	3.94964	0.55146	2.11076	1.72212	-0.293572	2.66182	1.58131	-0.751289
Adamts15	0	2.05184	#DIV/0!	0	0	#DIV/0!	0.00517	0.103549	4.32401	0	0.217671	#DIV/0!
Adamts8	0	1.40189	#DIV/0!	0	0	#DIV/0!	0.0116142	0.0136836	0.236554	0.00567	0.0113719	1.00405
Adig	0	4.91806	#DIV/0!	0	0.399791	#DIV/0!	0	0	#DIV/0!	0	0	#DIV/0!
Adipoq	0.0271835	258.19	13.2134	0	9.01112	#DIV/0!	0.0387954	0.228539	2.55848	0	0.569789	#DIV/0!
Adrb3	0	1.07271	#DIV/0!	0	0.0548122	#DIV/0!	0	0	#DIV/0!	0	0	#DIV/0!
Agpat2	5.55175	50.4967	3.18517	5.142	6.1682	0.26252	5.60918	6.84568	0.287404	4.70681	5.06115	0.104716
Agt	0.0397043	96.4123	11.2457	0	7.41261	#DIV/0!	0	0.867892	#DIV/0!	0.0138425	20.903	10.5604
Aifm2	3.19745	9.23981	1.53094	1.90015	3.24426	0.771778	2.49616	2.64989	0.0862201	2.96634	4.58265	0.627496
Aldh6a1	2.44038	15.6262	2.67878	1.76085	5.97465	1.76258	2.53803	3.80874	0.585606	1.35769	6.45303	2.24882
Angpt2	0.335727	1.59833	2.2512	0.152568	0.463869	1.60426	0.145194	0.290808	1.00209	0.524944	0.547332	0.060255
Angptl4	1.38235	8.72228	2.65759	0.155751	0.915094	2.55468	1.14131	1.44071	0.33609	1.81625	2.56227	0.496461
Ankef1	0	1.38249	#DIV/0!	0.0356157	0.0901408	1.33967	0.126764	0.28113	1.14909	0.00364	0.0292045	3.00418
Apmap	7.76164	26.3365	1.76263	7.90461	10.0221	0.342412	6.20057	7.48734	0.272053	5.8972	8.39381	0.509296
Apol6	0.016692	2.4729	7.2109	0.034135	0.452536	3.72871	0.0119112	1.15074	6.59411	0.0116391	0.408193	5.1322
Arl4a	1.59404	4.80338	1.59136	0.897191	0.648779	-0.467688	2.28192	2.34424	0.0388737	1.67574	1.55652	-0.106472
Aspg	0.0213237	2.76236	7.0173	0	0.144526	#DIV/0!	0	0.0537823	#DIV/0!	0	1.73571	#DIV/0!
Atp1a2	0	2.9183	#DIV/0!	0	0.19062	#DIV/0!	0.00761	0.0358752	2.23702	0	0.0484486	#DIV/0!
BB287469	0	1.87265	#DIV/0!	0	0.0499854	#DIV/0!	0	0	#DIV/0!	0.042425	0.368429	3.1184
Bcat2	5.03426	30.1259	2.58115	3.45135	8.64735	1.3251	2.82994	8.57818	1.5999	2.64447	11.3459	2.10111
Car5b	5.4355	29.8248	2.45603	5.88801	5.51877	-0.0934334	5.68312	4.93734	-0.202948	8.04979	6.50573	-0.307241
Car9	0.146642	2.71701	4.21165	0.0222134	0.281103	3.6616	0.0465073	0.246572	2.40648	0.0568061	0.774129	3.76846
Ccl6	0.188225	17.5238	6.54071	0.171074	1.80407	3.39856	0.0596952	1.09014	4.19075	0.0437486	2.83481	6.01787
Cd36	0.0209139	4.84209	7.85503	0	0.399473	#DIV/0!	0	0.0879143	#DIV/0!	0	0.0803684	#DIV/0!
Cebpa	2.05076	14.0133	2.77256	1.59209	5.41822	1.7669	1.21949	3.66378	1.58705	0.595817	2.41795	2.02084
Cfd	0	54.5971	#DIV/0!	0	0.501752	#DIV/0!	0	0.0684625	#DIV/0!	0.0283907	0.199138	2.81028
Chst15	0.972693	7.33059	2.91387	0.234908	1.85621	2.98219	0.761525	0.588794	-0.371128	2.28277	2.86216	0.326319
Cidec	0	138.063	#DIV/0!	0.0275753	3.76373	7.09264	0	0.0680199	#DIV/0!	0	0.113057	#DIV/0!
Cntfr	0.013494	8.62877	9.32069	0	7.98186	#DIV/0!	0	0.0680688	#DIV/0!	0	0.292275	#DIV/0!
Cox8b	0	3.88016	#DIV/0!	0	0.128504	#DIV/0!	0	0	#DIV/0!	0	0	#DIV/0!
Cyp2e1	0	2.75698	#DIV/0!	0	0.0214372	#DIV/0!	0	0	#DIV/0!	0.0242597	0.0486178	1.00292
Cyp2f2	0.0185385	101.887	12.4242	0	12.108	#DIV/0!	0	0.935148	#DIV/0!	0	11.4891	#DIV/0!
Cyp4v3	5.04745	20.542	2.02495	2.48641	9.18427	1.8851	3.34853	9.96234	1.57296	1.70476	7.55608	2.14807
Dgat1	1.69521	6.8563	2.01596	1.92594	2.28583	0.247155	1.49018	1.90028	0.350725	1.60175	2.18005	0.444712
Dgat2	1.86302	24.7686	3.7328	2.29089	8.77814	1.93801	1.19908	4.93432	2.04092	1.30754	4.49208	1.78053
Dnajb9	10.6922	35.1533	1.71711	11.3041	17.0781	0.5953	13.2838	16.1459	0.281502	6.79822	13.3256	0.970971
Dram1	8.49436	60.6213	2.83525	7.19374	22.9257	1.67215	14.4102	23.3626	0.697107	6.86858	12.1973	0.828476
Ephx2	0.0151129	5.47762	8.50163	0.0412075	0.54009	3.71222	0	0.177881	#DIV/0!	0.0421518	0.105593	1.32485
Fabp4	0.660657	276.644	8.70992	0.193819	9.33681	5.59014	0.0358052	0.379663	3.40648	0.151611	1.74706	3.52648
Fam110c	0.62	2.78111	2.16532	0.729245	0.269659	-1.43527	0.780745	0.224853	-1.79587	1.19522	0.152891	-2.9667
Fam13a	0	1.31001	#DIV/0!	0	0.255418	#DIV/0!	0.0051	0.114167	4.48451	0	0.37952	#DIV/0!
Fam213b	0.10966	1.10826	3.33718	0	0.135136	#DIV/0!	0	0.061463	#DIV/0!	0	0.306477	#DIV/0!
Fam83a	0	3.67091	#DIV/0!	0	0.452257	#DIV/0!	0.0168958	0.0199062	0.236554	0	0.96778	#DIV/0!
Fasn	15.3118	31.2057	1.02717	11.9452	11.6932	-0.0307605	17.4722	14.8191	-0.237601	23.3331	12.9146	-0.853378
Fcor	1.05343	16.4973	3.96906	0.783363	2.00624	1.35674	0.546699	2.57643	2.23655	0.467433	2.07426	2.14976
G0s2	0.387903	32.7875	6.40131	0.117519	12.694	6.75511	0	9.92856	#DIV/0!	0	6.2336	#DIV/0!
Gm12023	0	2.48728	#DIV/0!	0	1.86825	#DIV/0!	0.103032	1.21389	3.55848	0	0.706174	#DIV/0!
Gm12840	0.59873	2.55789	2.09498	0.653011	1.03295	0.661595	0.683591	0.704716	0.0439093	0.667974	0.585662	-0.189723
Gm16163	0.503222	1.75688	1.80375	0.137211	0.165367	0.269278	0	0.225639	#DIV/0!	0.304103	0.281279	-0.112555
Gm19531	0.0545249	2.2167	5.34535	0.0371676	0.134384	1.85424	0.0389081	0.0458406	0.236554	0	0.0952408	#DIV/0!
Gm21936	0.345199	1.07039	1.63263	0	0	#DIV/0!	0	0	#DIV/0!	0.0601753	0.180892	1.58788
Gm26778	1.08527	2.78732	1.36083	0.107605	1.19149	3.46895	0.732188	0.481091	-0.605904	0.110071	0.193015	0.810277
Gm28119	0.503898	1.04165	1.04767	0.171744	0.31048	0.85424	0.898934	0	#NUM!	0.351359	0.440089	0.32485
Gm2a	1.80107	5.52831	1.61799	0.781275	2.56697	1.71616	0.285603	0.58121	1.02505	0.78015	2.02742	1.37782
Gm38604	0.366844	2.06436	2.49246	0.0416773	0.414395	3.31367	0.043629	0.154208	1.82152	0	0.0427187	#DIV/0!
Gm42674	0.336685	2.55197	2.92214	1.60654	1.03725	-0.631187	1.68177	0.707651	-1.24887	3.16932	0.23524	-3.75197
Gm47204	0	1.60967	#DIV/0!	0	0	#DIV/0!	1.43299	0	#NUM!	0	0	#DIV/0!
Gm8300	0	4.52996	#DIV/0!	0	0.197593	#DIV/0!	0	0.134805	#DIV/0!	0.0139756	1.75049	6.96871
Gnpat	9.06328	28.9903	1.67747	7.07699	8.51202	0.266366	6.85575	7.12701	0.0559822	11.0485	9.71808	-0.185102
Gpat3	2.73352	14.847	2.44134	3.05442	1.51915	-1.00763	1.63697	1.96469	0.263272	2.63108	3.14572	0.257736
Gpd1	0.139461	31.817	7.83379	0.103708	1.57799	3.92749	0.0361881	0.234497	2.69599	0.053042	0.310039	2.54724
Gpt	0.753105	5.75229	2.93321	0.73089	1.00671	0.461923	0.728683	0.51511	-0.500411	0.809942	0.722399	-0.165023
Gstz1	7.57005	21.3022	1.49263	5.77381	10.2288	0.825043	6.94978	10.5204	0.598153	4.41415	10.3876	1.23465
Hacd2	3.53474	19.1127	2.43485	3.35829	8.04548	1.26045	4.10148	7.55988	0.882219	3.53997	6.03785	0.770297
Hp	1.42588	303.776	7.73501	0.350546	29.1511	6.3778	0.867365	9.433	3.44301	0.114093	5.96121	5.70732
Hyal1	0.477082	2.32857	2.28714	0.135504	0.722645	2.41496	0.156034	0.384384	1.30068	0.200983	0.993061	2.30481
Igfbp5	0.0500038	17.0556	8.41399	0.0340857	0.154051	2.17617	0	0.0105099	#DIV/0!	0	0.62014	#DIV/0!
Kctd12	0.656972	4.6807	2.83282	0.228141	1.29841	2.50874	1.08798	1.96965	0.856282	0.0259299	0.194869	2.90981
Lgals12	0	2.07091	#DIV/0!	0	0.300291	#DIV/0!	0	0.0455265	#DIV/0!	0	0.0283765	#DIV/0!
Lipe	0.73346	15.4257	4.39447	0.591271	2.59366	2.1331	0.500629	1.10459	1.1417	0.640397	1.81368	1.50188
Lpl	0.0143311	33.1456	11.1755	0.00488	0.997815	7.67575	0.0562456	0.150607	1.42098	0.0025	0.0500655	4.32382
Lrg1	0	1.17581	#DIV/0!	0	0.591412	#DIV/0!	0.0380515	0.179325	2.23655	0.0185911	0.14903	3.00292
Lum	0.0766756	5.47364	6.15759	0	1.24725	#DIV/0!	0	4.97657	#DIV/0!	0	5.31444	#DIV/0!
Maf	0.747072	15.638	4.38767	0.49062	7.23029	3.88138	0.637118	2.8417	2.15712	0.628916	4.51319	2.84321
Map7d2	0.0182191	20.1117	10.1084	0.124193	5.45574	5.45712	0.0130008	4.36542	8.39137	0	2.68594	#DIV/0!
Mc2r	0	2.51722	#DIV/0!	0	0.0592337	#DIV/0!	0	0	#DIV/0!	0	0.184713	#DIV/0!
Mc5r	0.161533	7.88052	5.60839	0.0440445	0.278684	2.6616	0.0461071	0	#NUM!	0	0.135435	#DIV/0!
Mcam	1.17664	4.41682	1.90833	2.94856	0.787136	-1.90533	1.15149	0.30148	-1.93337	1.71904	0.689009	-1.31901
Mcrip2	1.56418	6.53033	2.06175	1.50529	2.66457	0.823867	1.44446	2.08861	0.53201	1.86057	3.02151	0.69953
Mfsd12	1.75838	6.60535	1.90939	1.08262	2.09697	0.953776	2.68489	3.02021	0.169785	1.04151	2.43732	1.22662
Mrap	0.0237447	6.38103	8.07004	0.0323717	0.234087	2.85424	0	0.0399257	#DIV/0!	0	0.0165903	#DIV/0!
Nabp1	2.45616	21.0582	3.09991	2.84867	4.69801	0.721761	2.03638	3.00088	0.559376	2.58744	2.79331	0.11045
Nr1h3	0.0447798	2.63306	5.87775	0.0610494	0.239125	1.96972	0	0.200787	#DIV/0!	0.0312241	0.396308	3.66589
Olr1	0	1.28904	#DIV/0!	0.0573121	0.0906581	0.661595	0.209986	0.0353429	-2.5708	0.117251	0.00734	-3.99767
Orm1	0	34.112	#DIV/0!	0	4.77538	#DIV/0!	0	1.05883	#DIV/0!	0.0337758	6.66732	7.62497
Orm2	0	7.40985	#DIV/0!	0	1.37292	#DIV/0!	0	0.244345	#DIV/0!	0	1.55684	#DIV/0!
Orm3	0	6.62588	#DIV/0!	0	1.19693	#DIV/0!	0	0.244977	#DIV/0!	0.0338632	6.17559	7.51072
Pank3	12.0927	34.3968	1.50813	10.4427	13.1083	0.32798	9.39912	6.50394	-0.531212	12.46	11.5607	-0.108077
Pcx	3.52978	56.2764	3.99488	3.95134	17.0101	2.10598	3.44313	8.64412	1.328	3.46043	11.8165	1.77178
Pdk4	2.30952	11.9945	2.37671	2.28858	3.26769	0.513816	1.75485	1.20456	-0.542846	1.70731	5.60296	1.71446
Pla2g16	1.70798	14.7457	3.10993	2.1845	3.97085	0.862145	2.97368	3.32587	0.161484	1.76391	2.96495	0.74923
Plin1	0	34.8872	#DIV/0!	0	1.86081	#DIV/0!	0.0230486	0.0407329	0.821517	0	0.180542	#DIV/0!
Pnpla2	7.49565	109.158	3.86423	6.21952	10.2174	0.716147	4.73673	5.20447	0.13586	8.65896	8.91102	0.0413959
Pnpla3	0	1.20315	#DIV/0!	0	0.0298847	#DIV/0!	0	0	#DIV/0!	0	0	#DIV/0!
Ppa1	21.9783	54.3382	1.30589	15.2728	7.09386	-1.10632	21.3604	12.3113	-0.79496	38.2	14.9675	-1.35174
Pparg	8.19705	21.6718	1.40264	5.59805	8.20734	0.551989	6.0235	7.4815	0.312726	3.34424	7.22077	1.11048
Ppp1r1a	0	2.81257	#DIV/0!	0	0.425068	#DIV/0!	0	0	#DIV/0!	0	0	#DIV/0!
Pxmp2	0.844659	3.96638	2.23138	0.298548	0.30841	0.0468853	0.357176	0.157806	-1.17848	0.807101	1.09289	0.437325
Rarres2	0.0141342	18.1736	10.3284	0.0192695	7.71606	8.6454	0	2.92322	#DIV/0!	0.019711	8.03865	8.67181
Retn	0	12.385	#DIV/0!	0.0324128	0.175788	2.4392	0	0	#DIV/0!	0	0.0332227	#DIV/0!
Rgcc	0.0817873	32.4051	8.63013	0	5.6945	#DIV/0!	0.175086	5.36335	4.93699	0	2.62865	#DIV/0!
Rnf125	0.337695	5.50707	4.02749	0.652215	2.15009	1.72097	0.722921	0.473182	-0.611443	0.372825	0.786486	1.07692
S100a1	7.68117	43.0135	2.48539	6.34216	18.1313	1.51544	1.23519	5.91205	2.25892	4.48843	14.0217	1.64338
S100a8	0	1.86367	#DIV/0!	0	0.333296	#DIV/0!	0	0	#DIV/0!	0	0	#DIV/0!
Scd1	27.0142	272.092	3.33231	13.1759	21.9924	0.739101	8.79646	10.9903	0.321236	22.4252	13.4455	-0.737996
Scp2	23.6058	78.6444	1.73621	23.5592	34.9023	0.567035	16.5905	23.1582	0.481164	17.7619	36.8628	1.05338
Sema3g	0.0330752	1.16234	5.13513	0	0.43816	#DIV/0!	0	0.431012	#DIV/0!	0.0172971	0.0866607	2.32485
Sh2b2	0.284713	1.48335	2.38128	0.312418	0.436429	0.482271	0.386512	0.268557	-0.525286	0.406734	0.349336	-0.219471
Slc25a10	11.5501	29.0497	1.33062	11.584	13.9521	0.268355	10.6688	12.3322	0.209033	14.9405	11.4407	-0.385058
Slc25a34	0.520223	7.30496	3.81168	0.594222	2.07917	1.80693	0.0802643	1.11114	3.79114	0.0196077	2.57381	7.03634
Slc2a4	0	3.65926	#DIV/0!	0	0.385734	#DIV/0!	0.0154044	0.0725963	2.23655	0	0.0226245	#DIV/0!
Slc36a2	0	1.16027	#DIV/0!	0	0.0142124	#DIV/0!	0	0	#DIV/0!	0	0.0322326	#DIV/0!
Slc5a6	1.09113	3.61668	1.72885	0.987432	0.915726	-0.108766	0.59067	0.948972	0.684013	1.09532	1.11069	0.0200969
Slc9a3r1	4.85587	10.7771	1.15017	2.04719	2.06675	0.0137184	2.50487	2.65606	0.0845513	2.51564	3.67892	0.548356
Sorbs1	0.504365	3.11442	2.62642	0.398892	1.1847	1.57045	0.819236	1.34473	0.714961	0.244819	1.08056	2.14199
Sort1	0.114074	3.732	5.0319	0.0405705	0.977916	4.59121	0.120333	0.558753	2.21518	0.0449585	1.60793	5.16046
Steap4	0.559239	12.7904	4.51545	0.356879	1.87685	2.39481	0.322647	2.34083	2.85899	0.099561	1.50476	3.91781
Sult1a1	0.149464	57.1939	8.57992	0.101884	21.9489	7.75108	0.0711035	4.73314	6.05673	0.0868488	23.1312	8.05712
Tcte3	0	1.07484	#DIV/0!	0.35443	0.576667	0.702237	0.371028	1.04913	1.49959	0.108766	0.363287	1.73989
Tgm5	0.142784	1.42662	3.32069	0.0486654	0.615843	3.6616	0	0.360128	#DIV/0!	0	0.482187	#DIV/0!
Thrsp	0	2.59977	#DIV/0!	0	0	#DIV/0!	0	0.0288362	#DIV/0!	0	0.0239647	#DIV/0!
Tmem120b	1.25047	3.73685	1.57935	0.933151	1.20033	0.363254	0.901707	1.48289	0.717681	0.734256	1.05763	0.526484
Tnmd	1.3873	3.13548	1.1764	0	0.0683836	#DIV/0!	0.0791965	1.11969	3.82152	0.0967341	0.135702	0.488349
Tst	0.569693	2.06091	1.85503	0.63105	0.336394	-0.9076	0.33877	0.898043	1.40648	0.471719	0.870717	0.884277
Ttc38	0.381071	1.06379	1.48109	0.0266422	0.132451	2.31367	0.195229	0.328592	0.751128	0.0613186	0.355004	2.53344
Ubd	0.120968	5.22355	5.43234	0.0549729	0.248451	2.17617	0	0.542406	#DIV/0!	0.112465	0.591639	2.39524
Wdr93	0.0328581	1.10942	5.07742	0.0223981	0.121474	2.4392	0	0.0828741	#DIV/0!	0.0114557	0.241057	4.39524
Wfdc21	0	9.65569	#DIV/0!	0	0.95934	#DIV/0!	0	0	#DIV/0!	0	0.241745	#DIV/0!
Wnk4	0.181005	10.14	5.80789	0.0370152	1.91827	5.69554	0.167911	0.608703	1.85804	0.119901	2.96566	4.62844
Zbtb16	0.00711	2.33069	8.35669	0	0.464104	#DIV/0!	0	0	#DIV/0!	0	0.988005	#DIV/0!

## Sheet: Down-regulated AGGs
Name	shControl Day 0_RPKM	shControl Day 5_RPKM	log2 FC	shKDM4D Day 0_RPKM	shKDM4D Day 5_RPKM	log2 FC	shNFIB Day 0_RPKM	shNFIB Day 5_RPKM	log2 FC	shMLL1 Day 0_RPKM	shMLL1 Day 5_RPKM	log2 FC
1700003F12Rik	0.538489	0.265038	-1.02272	0.262191	0.568789	1.11727	0.384257	1.22882	1.67713	0.16092	0.698732	2.1184
Apobr	5.8809	0.711893	-3.0463	5.11933	1.51798	-1.75381	0.737226	1.72046	1.22262	1.4754	2.47787	0.747992
Cdh1	1.62505	0.429809	-1.91872	1.46579	1.03163	-0.506757	0.737935	1.14542	0.634314	0.526501	0.934713	0.828088
Chac1	21.6941	2.43349	-3.1562	21.291	5.73677	-1.89193	3.43649	12.6862	1.88425	6.20427	9.46947	0.610023
Ciart	2.04222	0.343225	-2.57292	2.98794	0.94119	-1.66659	1.01892	1.53549	0.591649	2.16495	1.87932	-0.204123
Cox6a2	5.46544	0.0760815	-6.16665	2.70952	0.272127	-3.31568	0.630311	1.20675	0.936994	0.153978	2.00577	3.70336
Depdc7	1.43284	0.641756	-1.15878	2.29527	1.45671	-0.655955	2.12159	1.80694	-0.231594	1.29882	1.339	0.0439491
Etv4	3.25334	0.100004	-5.02379	3.84178	0.372596	-3.36609	3.10688	0.305038	-3.34841	9.07398	0.557711	-4.02415
Gm10762	1.49101	0.365299	-2.02914	0.948609	1.10244	0.21681	0.898458	1.16997	0.380944	1.17828	0.879712	-0.421576
Gm13203	1.15509	0	#NUM!	0.688958	0	#NUM!	0.103032	0	#NUM!	0.654406	0.100882	-2.69752
Gm13966	1.26338	0.062182	-4.34465	0.922712	0.333617	-1.46769	0.837132	0.303473	-1.46389	0.314618	0.50441	0.680994
Gm17041	0.940469	0.432029	-1.12225	1.49586	0.869214	-0.78319	1.11851	2.63559	1.23655	0.491829	0.930894	0.92046
Gm19589	0.42936	0.0197238	-4.44418	0.663405	0.123458	-2.42587	1.20511	0.168455	-2.83873	1.67656	0.0999974	-4.06747
Gm19610	1.01212	0	#NUM!	0	0.113386	#DIV/0!	0.131315	0.464136	1.82152	0.577417	0.321438	-0.845075
Gm27021	1.33719	0.614273	-1.12225	2.83582	1.83093	-0.631187	0.706813	1.83205	1.37406	1.31227	1.97239	0.587884
Gm39473	0.503415	0.09911	-2.34465	0.686318	0.265871	-1.36815	0.513184	0.604621	0.236554	3.40993	1.1557	-1.56098
Gm42936	1.2667	0	#NUM!	1.17745	0.851439	-0.467688	3.45124	1.35539	-1.34841	0.0401476	0.281603	2.81028
Gm45193	0.580521	0.266677	-1.12225	0.29679	0.834615	1.49167	0.241646	0.691419	1.51666	0.539716	2.48435	2.20259
Gm48228	3.90271	1.15252	-1.75968	1.39351	4.12231	1.56473	0.132615	4.68731	5.14345	2.00857	4.47976	1.15725
Hist1h1b	2.42522	0.278522	-3.12225	2.20424	1.12074	-0.975835	3.02855	1.69912	-0.833835	2.64229	4.62455	0.807526
Hist1h2ah	6.11769	0	#NUM!	2.40102	0	#NUM!	0	2.33787	#DIV/0!	8.53152	10.2327	0.262308
Hist1h2ao	1.25135	0	#NUM!	0	1.44567	#DIV/0!	0	3.55064	#DIV/0!	0	0	#DIV/0!
Hist1h2bn	1.08384	0.271577	-1.99672	0.80598	0.728528	-0.14576	1.12496	1.15973	0.0439093	1.51149	2.61605	0.791418
Hist1h4m	2.14783	0	#NUM!	0	0	#DIV/0!	0	0	#DIV/0!	0	0.717717	#DIV/0!
Kif26b	1.17761	0.28163	-2.06399	2.72685	1.56765	-0.798626	3.67117	1.49903	-1.29221	3.01732	0.728195	-2.05087
mt-Td	1.60887	0	#NUM!	0	0	#DIV/0!	0	0	#DIV/0!	0	0	#DIV/0!
Palb2	0.736287	0.197302	-1.89986	1.09442	0.428464	-1.35292	0.934049	0.533042	-0.809249	1.15515	0.521585	-1.1471
Panx1	0.908938	0.343187	-1.40519	1.74843	0.982003	-0.83226	1.25278	1.08868	-0.202557	0.746652	0.774265	0.0523905
Prl2c2	108.006	6.88223	-3.97209	386.994	25.4226	-3.92813	192.236	16.9099	-3.50694	397.134	14.751	-4.75074
Prl2c3	0.634874	0.0760815	-3.06085	9.33277	0.340158	-4.77803	3.30913	0.278481	-3.5708	7.41019	0.250721	-4.88535
Scgb1a1	1.02526	0	#NUM!	0	0.0971881	#DIV/0!	0	0.26522	#DIV/0!	0	0.110207	#DIV/0!
Sertad4	37.0919	5.5498	-2.74059	54.9019	20.0787	-1.45119	51.1412	38.1522	-0.422719	36.2524	15.54	-1.22209
Snord15b	1.0356	0	#NUM!	0	0	#DIV/0!	0	0.435327	#DIV/0!	0	0	#DIV/0!
Tex30	4.11268	0.967017	-2.08847	6.00551	2.25783	-1.41135	6.81528	2.62191	-1.37816	5.89849	3.14588	-0.90688
Tll1	0.67745	0.126704	-2.41865	0.712479	0.292191	-1.28594	1.11186	1.24487	0.163025	0.232813	1.2239	2.39424
Tnnt2	1.34142	0.0867596	-3.95059	2.73989	0.179031	-3.93584	4.3403	1.01784	-2.09228	3.13359	0.358657	-3.12714
Trib3	27.9477	3.21368	-3.12043	24.2291	6.7052	-1.85339	2.29433	9.32727	2.02338	4.00343	17.2681	2.10881
Upp1	0.82317	0.0791465	-3.37859	0.991754	0.165135	-2.58633	0.683025	0.225322	-1.59995	1.7086	0.548395	-1.63953
Zfp335os	0.884691	0.162562	-2.44418	0.804081	0.508768	-0.660333	1.76764	1.23964	-0.511907	1.33657	1.07143	-0.319006
