# Supplementary material for: Histone demethylase KDM4D cooperates with NFIB and MLL1 complex to regulate adipogenic differentiation of C3H10T1/2 mesenchymal stem cells
Source: Sci Rep. 2020 Feb 20;10:3050. doi: 10.1038/s41598-020-60049-8 (PMC7033117; doi:10.1038/s41598-020-60049-8)
Supplement: Supplementary file 4 — Dataset 3. [file 41598_2020_60049_MOESM4_ESM.xlsx]

## Sheet: Sheet1
Histone demethylase KDM4D cooperates with NFIB and MLL1 complex to regulate adipogenic differentiation of C3H10T1/2 mesenchymal stem cells
Jang Hyun Choi and Hansol Lee*
Name	shControl Day 0_RPKM	shControl Day 5_RPKM	log2 FC	shKDM4D Day 0_RPKM	shKDM4D Day 5_RPKM	log2 FC	shNFIB Day 0_RPKM	shNFIB Day 5_RPKM	log2 FC	shMLL1 Day 0_RPKM	shMLL1 Day 5_RPKM	log2 FC	Pparg	Cebpa
Abca1	1.86561	26.5292	3.82986	1.47667	10.138	2.77935	1.43208	6.45661	2.17266	1.12657	9.6585	3.09987		+
Abhd15	0.123692	1.29552	3.38871	0.0674527	0.213397	1.6616	0.0529586	0.103991	0.97352	0.0258744	0.103707	2.00292	+	+
Acsl1	2.6858	36.4265	3.76156	2.69495	3.94964	0.55146	2.11076	1.72212	-0.293572	2.66182	1.58131	-0.751289	+	+
Adig	0	4.91806	#DIV/0!	0	0.399791	#DIV/0!	0	0	#DIV/0!	0	0	#DIV/0!	+
Adipoq	0.0271835	258.19	13.2134	0	9.01112	#DIV/0!	0.0387954	0.228539	2.55848	0	0.569789	#DIV/0!	+	+
Adrb3	0	1.07271	#DIV/0!	0	0.0548122	#DIV/0!	0	0	#DIV/0!	0	0	#DIV/0!	+	+
Agpat2	5.55175	50.4967	3.18517	5.142	6.1682	0.26252	5.60918	6.84568	0.287404	4.70681	5.06115	0.104716	+	+
Agt	0.0397043	96.4123	11.2457	0	7.41261	#DIV/0!	0	0.867892	#DIV/0!	0.0138425	20.903	10.5604		+
Aifm2	3.19745	9.23981	1.53094	1.90015	3.24426	0.771778	2.49616	2.64989	0.0862201	2.96634	4.58265	0.627496	+	+
Aldh6a1	2.44038	15.6262	2.67878	1.76085	5.97465	1.76258	2.53803	3.80874	0.585606	1.35769	6.45303	2.24882	+
Angptl4	1.38235	8.72228	2.65759	0.155751	0.915094	2.55468	1.14131	1.44071	0.33609	1.81625	2.56227	0.496461	+
Apmap	7.76164	26.3365	1.76263	7.90461	10.0221	0.342412	6.20057	7.48734	0.272053	5.8972	8.39381	0.509296	+	+
Apol6	0.016692	2.4729	7.2109	0.034135	0.452536	3.72871	0.0119112	1.15074	6.59411	0.0116391	0.408193	5.1322	+
Arl4a	1.59404	4.80338	1.59136	0.897191	0.648779	-0.467688	2.28192	2.34424	0.0388737	1.67574	1.55652	-0.106472	+
Atp1a2	0	2.9183	#DIV/0!	0	0.19062	#DIV/0!	0.00761	0.0358752	2.23702	0	0.0484486	#DIV/0!		+
Bcat2	5.03426	30.1259	2.58115	3.45135	8.64735	1.3251	2.82994	8.57818	1.5999	2.64447	11.3459	2.10111	+	+
Cd36	0.0209139	4.84209	7.85503	0	0.399473	#DIV/0!	0	0.0879143	#DIV/0!	0	0.0803684	#DIV/0!	+	+
Cebpa	2.05076	14.0133	2.77256	1.59209	5.41822	1.7669	1.21949	3.66378	1.58705	0.595817	2.41795	2.02084	+	+
Cfd	0	54.5971	#DIV/0!	0	0.501752	#DIV/0!	0	0.0684625	#DIV/0!	0.0283907	0.199138	2.81028	+	+
Cidec	0	138.063	#DIV/0!	0.0275753	3.76373	7.09264	0	0.0680199	#DIV/0!	0	0.113057	#DIV/0!	+	+
Cox8b	0	3.88016	#DIV/0!	0	0.128504	#DIV/0!	0	0	#DIV/0!	0	0	#DIV/0!		+
Dgat1	1.69521	6.8563	2.01596	1.92594	2.28583	0.247155	1.49018	1.90028	0.350725	1.60175	2.18005	0.444712	+	+
Dgat2	1.86302	24.7686	3.7328	2.29089	8.77814	1.93801	1.19908	4.93432	2.04092	1.30754	4.49208	1.78053		+
Dnajb9	10.6922	35.1533	1.71711	11.3041	17.0781	0.5953	13.2838	16.1459	0.281502	6.79822	13.3256	0.970971		+
Dram1	8.49436	60.6213	2.83525	7.19374	22.9257	1.67215	14.4102	23.3626	0.697107	6.86858	12.1973	0.828476	+	+
Ephx2	0.0151129	5.47762	8.50163	0.0412075	0.54009	3.71222	0	0.177881	#DIV/0!	0.0421518	0.105593	1.32485	+
Fabp4	0.660657	276.644	8.70992	0.193819	9.33681	5.59014	0.0358052	0.379663	3.40648	0.151611	1.74706	3.52648	+
Fam13a	0	1.31001	#DIV/0!	0	0.255418	#DIV/0!	0.0051	0.114167	4.48451	0	0.37952	#DIV/0!		+
Fam83a	0	3.67091	#DIV/0!	0	0.452257	#DIV/0!	0.0168958	0.0199062	0.236554	0	0.96778	#DIV/0!	+	+
Fasn	15.3118	31.2057	1.02717	11.9452	11.6932	-0.0307605	17.4722	14.8191	-0.237601	23.3331	12.9146	-0.853378	+	+
Fcor	1.05343	16.4973	3.96906	0.783363	2.00624	1.35674	0.546699	2.57643	2.23655	0.467433	2.07426	2.14976		+
G0s2	0.387903	32.7875	6.40131	0.117519	12.694	6.75511	0	9.92856	#DIV/0!	0	6.2336	#DIV/0!	+	+
Gpat3	2.73352	14.847	2.44134	3.05442	1.51915	-1.00763	1.63697	1.96469	0.263272	2.63108	3.14572	0.257736		+
Gpd1	0.139461	31.817	7.83379	0.103708	1.57799	3.92749	0.0361881	0.234497	2.69599	0.053042	0.310039	2.54724	+	+
Gpt	0.753105	5.75229	2.93321	0.73089	1.00671	0.461923	0.728683	0.51511	-0.500411	0.809942	0.722399	-0.165023	+
Gstz1	7.57005	21.3022	1.49263	5.77381	10.2288	0.825043	6.94978	10.5204	0.598153	4.41415	10.3876	1.23465		+
Hp	1.42588	303.776	7.73501	0.350546	29.1511	6.3778	0.867365	9.433	3.44301	0.114093	5.96121	5.70732		+
Hyal1	0.477082	2.32857	2.28714	0.135504	0.722645	2.41496	0.156034	0.384384	1.30068	0.200983	0.993061	2.30481	+
Lgals12	0	2.07091	#DIV/0!	0	0.300291	#DIV/0!	0	0.0455265	#DIV/0!	0	0.0283765	#DIV/0!	+	+
Lipe	0.73346	15.4257	4.39447	0.591271	2.59366	2.1331	0.500629	1.10459	1.1417	0.640397	1.81368	1.50188	+
Lpl	0.0143311	33.1456	11.1755	0.00488	0.997815	7.67575	0.0562456	0.150607	1.42098	0.0025	0.0500655	4.32382	+	+
Mc2r	0	2.51722	#DIV/0!	0	0.0592337	#DIV/0!	0	0	#DIV/0!	0	0.184713	#DIV/0!		+
Mcam	1.17664	4.41682	1.90833	2.94856	0.787136	-1.90533	1.15149	0.30148	-1.93337	1.71904	0.689009	-1.31901	+	+
Mcrip2	1.56418	6.53033	2.06175	1.50529	2.66457	0.823867	1.44446	2.08861	0.53201	1.86057	3.02151	0.69953	+	+
Mrap	0.0237447	6.38103	8.07004	0.0323717	0.234087	2.85424	0	0.0399257	#DIV/0!	0	0.0165903	#DIV/0!	+	+
Nabp1	2.45616	21.0582	3.09991	2.84867	4.69801	0.721761	2.03638	3.00088	0.559376	2.58744	2.79331	0.11045	+
Nr1h3	0.0447798	2.63306	5.87775	0.0610494	0.239125	1.96972	0	0.200787	#DIV/0!	0.0312241	0.396308	3.66589	+	+
Orm1	0	34.112	#DIV/0!	0	4.77538	#DIV/0!	0	1.05883	#DIV/0!	0.0337758	6.66732	7.62497		+
Orm2	0	7.40985	#DIV/0!	0	1.37292	#DIV/0!	0	0.244345	#DIV/0!	0	1.55684	#DIV/0!	+	+
Orm3	0	6.62588	#DIV/0!	0	1.19693	#DIV/0!	0	0.244977	#DIV/0!	0.0338632	6.17559	7.51072	+	+
Pcx	3.52978	56.2764	3.99488	3.95134	17.0101	2.10598	3.44313	8.64412	1.328	3.46043	11.8165	1.77178	+	+
Plin1	0	34.8872	#DIV/0!	0	1.86081	#DIV/0!	0.0230486	0.0407329	0.821517	0	0.180542	#DIV/0!	+	+
Pnpla2	7.49565	109.158	3.86423	6.21952	10.2174	0.716147	4.73673	5.20447	0.13586	8.65896	8.91102	0.0413959	+	+
Pnpla3	0	1.20315	#DIV/0!	0	0.0298847	#DIV/0!	0	0	#DIV/0!	0	0	#DIV/0!	+	+
Ppa1	21.9783	54.3382	1.30589	15.2728	7.09386	-1.10632	21.3604	12.3113	-0.79496	38.2	14.9675	-1.35174	+	+
Pparg	8.19705	21.6718	1.40264	5.59805	8.20734	0.551989	6.0235	7.4815	0.312726	3.34424	7.22077	1.11048	+	+
Rarres2	0.0141342	18.1736	10.3284	0.0192695	7.71606	8.6454	0	2.92322	#DIV/0!	0.019711	8.03865	8.67181	+
Retn	0	12.385	#DIV/0!	0.0324128	0.175788	2.4392	0	0	#DIV/0!	0	0.0332227	#DIV/0!	+	+
Rgcc	0.0817873	32.4051	8.63013	0	5.6945	#DIV/0!	0.175086	5.36335	4.93699	0	2.62865	#DIV/0!		+
Rnf125	0.337695	5.50707	4.02749	0.652215	2.15009	1.72097	0.722921	0.473182	-0.611443	0.372825	0.786486	1.07692		+
S100a1	7.68117	43.0135	2.48539	6.34216	18.1313	1.51544	1.23519	5.91205	2.25892	4.48843	14.0217	1.64338	+
S100a8	0	1.86367	#DIV/0!	0	0.333296	#DIV/0!	0	0	#DIV/0!	0	0	#DIV/0!		+
Scd1	27.0142	272.092	3.33231	13.1759	21.9924	0.739101	8.79646	10.9903	0.321236	22.4252	13.4455	-0.737996	+	+
Sh2b2	0.284713	1.48335	2.38128	0.312418	0.436429	0.482271	0.386512	0.268557	-0.525286	0.406734	0.349336	-0.219471		+
Slc25a10	11.5501	29.0497	1.33062	11.584	13.9521	0.268355	10.6688	12.3322	0.209033	14.9405	11.4407	-0.385058	+	+
Slc25a34	0.520223	7.30496	3.81168	0.594222	2.07917	1.80693	0.0802643	1.11114	3.79114	0.0196077	2.57381	7.03634	+
Slc36a2	0	1.16027	#DIV/0!	0	0.0142124	#DIV/0!	0	0	#DIV/0!	0	0.0322326	#DIV/0!		+
Slc5a6	1.09113	3.61668	1.72885	0.987432	0.915726	-0.108766	0.59067	0.948972	0.684013	1.09532	1.11069	0.0200969	+
Sorbs1	0.504365	3.11442	2.62642	0.398892	1.1847	1.57045	0.819236	1.34473	0.714961	0.244819	1.08056	2.14199	+	+
Sort1	0.114074	3.732	5.0319	0.0405705	0.977916	4.59121	0.120333	0.558753	2.21518	0.0449585	1.60793	5.16046		+
Steap4	0.559239	12.7904	4.51545	0.356879	1.87685	2.39481	0.322647	2.34083	2.85899	0.099561	1.50476	3.91781		+
Sult1a1	0.149464	57.1939	8.57992	0.101884	21.9489	7.75108	0.0711035	4.73314	6.05673	0.0868488	23.1312	8.05712		+
Tcte3	0	1.07484	#DIV/0!	0.35443	0.576667	0.702237	0.371028	1.04913	1.49959	0.108766	0.363287	1.73989		+
Thrsp	0	2.59977	#DIV/0!	0	0	#DIV/0!	0	0.0288362	#DIV/0!	0	0.0239647	#DIV/0!	+	+
Tst	0.569693	2.06091	1.85503	0.63105	0.336394	-0.9076	0.33877	0.898043	1.40648	0.471719	0.870717	0.884277		+
Ubd	0.120968	5.22355	5.43234	0.0549729	0.248451	2.17617	0	0.542406	#DIV/0!	0.112465	0.591639	2.39524	+
Wdr93	0.0328581	1.10942	5.07742	0.0223981	0.121474	2.4392	0	0.0828741	#DIV/0!	0.0114557	0.241057	4.39524	+
Wfdc21	0	9.65569	#DIV/0!	0	0.95934	#DIV/0!	0	0	#DIV/0!	0	0.241745	#DIV/0!		+
Wnk4	0.181005	10.14	5.80789	0.0370152	1.91827	5.69554	0.167911	0.608703	1.85804	0.119901	2.96566	4.62844		+
